# Supplementary material for: A C–H bond activation-based catalytic approach to tetrasubstituted chiral allenes
Source: Nat Commun. 2015 Aug 6;6:7946. doi: 10.1038/ncomms8946 (PMC4918348; doi:10.1038/ncomms8946)
Supplement: Supplementary Data 1 — X-ray diffraction data for compound 3fa [file ncomms8946-s2.cif]

data_140620_wsz_4_43_abs
_audit_creation_date              2014-06-20
_audit_creation_method
;
Olex2 1.2
(compiled 2014.03.20 svn.r2914 for OlexSys, GUI svn.r4816)
;
_publ_contact_author_address      ?
_publ_contact_author_email        ?
_publ_contact_author_name         ''
_publ_contact_author_phone        ?
_publ_section_references
;
Dolomanov, O.V., Bourhis, L.J., Gildea, R.J, Howard, J.A.K. & Puschmann, H.
 (2009), J. Appl. Cryst. 42, 339-341.

Sheldrick, G.M. (2008). Acta Cryst. A64, 112-122.
;
_chemical_name_common             ?
_chemical_name_systematic
;
 ? 
;
_chemical_formula_moiety          'C17 H22 Br N O2'
_chemical_formula_sum             'C17 H22 Br N O2'
_chemical_formula_weight          352.27
_chemical_melting_point           ?
_chemical_oxdiff_formula          'c10 h10 n2 o8 Br1'
loop_
  _atom_type_symbol
  _atom_type_description
  _atom_type_scat_dispersion_real
  _atom_type_scat_dispersion_imag
  _atom_type_scat_source
 'C' 'C' 0.0033 0.0016 'International Tables Vol C Tables 4.2.6.8 and 6.1.1.4'
 'H' 'H' 0.0000 0.0000 'International Tables Vol C Tables 4.2.6.8 and 6.1.1.4'
 'Br' 'Br' -0.2901 2.4595
 'International Tables Vol C Tables 4.2.6.8 and 6.1.1.4'
 'N' 'N' 0.0061 0.0033 'International Tables Vol C Tables 4.2.6.8 and 6.1.1.4'
 'O' 'O' 0.0106 0.0060 'International Tables Vol C Tables 4.2.6.8 and 6.1.1.4'

_space_group_crystal_system       'triclinic'
_space_group_IT_number            2
_space_group_name_H-M_alt         'P -1'
_space_group_name_Hall            '-P 1'
loop_
  _space_group_symop_id
  _space_group_symop_operation_xyz
 1 'x, y, z'
 2 '-x, -y, -z'

_cell_length_a                    8.5427(8)
_cell_length_b                    12.5727(13)
_cell_length_c                    16.5276(13)
_cell_angle_alpha                 82.936(7)
_cell_angle_beta                  80.423(7)
_cell_angle_gamma                 77.308(8)
_cell_volume                      1700.7(3)
_cell_formula_units_Z             4
_cell_measurement_reflns_used     2766
_cell_measurement_temperature     170.0
_cell_measurement_theta_max       29.4745
_cell_measurement_theta_min       3.1295
_exptl_absorpt_coefficient_mu     2.421
_exptl_absorpt_correction_T_max   0.926
_exptl_absorpt_correction_T_min   0.837
_exptl_absorpt_correction_type    analytical
_exptl_absorpt_process_details
;
CrysAlisPro, Agilent Technologies,
Version 1.171.35.11 (release 16-05-2011 CrysAlis171 .NET)
(compiled May 16 2011,17:55:39)
Analytical numeric absorption correction using a multifaceted crystal
			model based on expressions derived by R.C. Clark & J.S. Reid.
(Clark, R. C. & Reid, J. S. (1995). Acta Cryst. A51, 887-897)
;
_exptl_crystal_colour             colorless
_exptl_crystal_density_diffrn     1.376
_exptl_crystal_density_meas       ?
_exptl_crystal_density_method     'not measured'
_exptl_crystal_description        block
_exptl_crystal_F_000              728
_exptl_crystal_size_max           0.4
_exptl_crystal_size_mid           0.25
_exptl_crystal_size_min           0.14
_exptl_special_details
;
 ? 
;
_diffrn_reflns_av_R_equivalents   0.0521
_diffrn_reflns_av_unetI/netI      0.0872
_diffrn_reflns_limit_h_max        9
_diffrn_reflns_limit_h_min        -10
_diffrn_reflns_limit_k_max        15
_diffrn_reflns_limit_k_min        -14
_diffrn_reflns_limit_l_max        19
_diffrn_reflns_limit_l_min        -19
_diffrn_reflns_number             10652
_diffrn_reflns_theta_full         25.35
_diffrn_reflns_theta_max          25.35
_diffrn_reflns_theta_min          3.14
_diffrn_ambient_temperature       170.0
_diffrn_detector_area_resol_mean  10.3592
_diffrn_measured_fraction_theta_full 0.997
_diffrn_measured_fraction_theta_max 0.997
_diffrn_measurement_device_type   'Xcalibur, Atlas, Gemini ultra'
_diffrn_measurement_method        '\w scans'
_diffrn_orient_matrix_UB_11       -0.0738537000
_diffrn_orient_matrix_UB_12       0.0348946000
_diffrn_orient_matrix_UB_13       -0.0085229000
_diffrn_orient_matrix_UB_21       0.0303100000
_diffrn_orient_matrix_UB_22       0.0461315000
_diffrn_orient_matrix_UB_23       0.0061618000
_diffrn_orient_matrix_UB_31       0.0319975000
_diffrn_orient_matrix_UB_32       0.0050645000
_diffrn_orient_matrix_UB_33       -0.0424150000
_diffrn_radiation_monochromator   graphite
_diffrn_radiation_type            MoK\a
_diffrn_radiation_wavelength      0.71073
_diffrn_source                    'Enhance (Mo) X-ray Source'
_diffrn_standards_decay_%         ?
_diffrn_standards_interval_count  ?
_diffrn_standards_interval_time   ?
_diffrn_standards_number          ?
_reflns_number_gt                 4293
_reflns_number_total              6217
_reflns_odcompleteness_completeness 99.73
_reflns_odcompleteness_iscentric  1
_reflns_odcompleteness_theta      26.32
_reflns_threshold_expression      >2sigma(I)
_computing_cell_refinement
;
CrysAlisPro, Agilent Technologies,
Version 1.171.35.11 (release 16-05-2011 CrysAlis171 .NET)
(compiled May 16 2011,17:55:39)
;
_computing_data_collection
;
CrysAlisPro, Agilent Technologies,
Version 1.171.35.11 (release 16-05-2011 CrysAlis171 .NET)
(compiled May 16 2011,17:55:39)
;
_computing_data_reduction
;
CrysAlisPro, Agilent Technologies,
Version 1.171.35.11 (release 16-05-2011 CrysAlis171 .NET)
(compiled May 16 2011,17:55:39)
;
_computing_molecular_graphics     'Olex2 (Dolomanov et al., 2009)'
_computing_publication_material   'Olex2 (Dolomanov et al., 2009)'
_computing_structure_refinement   'ShelXL (Sheldrick, 2008)'
_computing_structure_solution     'ShelXS (Sheldrick, 2008)'
_refine_diff_density_max          3.147
_refine_diff_density_min          -0.969
_refine_diff_density_rms          0.155
_refine_ls_extinction_coef        ?
_refine_ls_extinction_method      none
_refine_ls_goodness_of_fit_ref    1.073
_refine_ls_hydrogen_treatment     constr
_refine_ls_matrix_type            full
_refine_ls_number_parameters      387
_refine_ls_number_reflns          6217
_refine_ls_number_restraints      6
_refine_ls_R_factor_all           0.1201
_refine_ls_R_factor_gt            0.0882
_refine_ls_restrained_S_all       1.073
_refine_ls_shift/su_max           0.000
_refine_ls_shift/su_mean          0.000
_refine_ls_structure_factor_coef  Fsqd
_refine_ls_weighting_details
'calc w=1/[\s^2^(Fo^2^)+(0.1259P)^2^+5.6260P] where P=(Fo^2^+2Fc^2^)/3'
_refine_ls_weighting_scheme       calc
_refine_ls_wR_factor_gt           0.2330
_refine_ls_wR_factor_ref          0.2562
_refine_special_details
;
 Refinement of F^2^ against ALL reflections.  The weighted R-factor wR and 
 goodness of fit S are based on F^2^, conventional R-factors R are based 
 on F, with F set to zero for negative F^2^. The threshold expression of 
 F^2^ > 2sigma(F^2^) is used only for calculating R-factors(gt) etc. and is 
 not relevant to the choice of reflections for refinement.  R-factors based 
 on F^2^ are statistically about twice as large as those based on F, and R- 
 factors based on ALL data will be even larger. 
;
_olex2_refinement_description
;
1. Fixed Uiso
 At 1.2 times of:
  All C(H) groups, All C(H,H) groups, All N(H) groups
 At 1.5 times of:
  All C(H,H,H) groups
2. Uiso/Uaniso restraints and constraints
C17 \\sim C34 \\sim C33: within 3.8A with sigma of 0.001 and sigma for terminal
atoms of 0.002
3.a Secondary CH2 refined with riding coordinates:
 C31(H31A,H31B), C32(H32A,H32B), C14(H14A,H14B), C15(H15A,H15B), C33(H33A,
 H33B), C16(H16A,H16B)
3.b Aromatic/amide H refined with riding coordinates:
 N2(H2), C18(H18), N1(H1), C1(H1A), C4(H4), C21(H21), C20(H20), C3(H3)
3.c Idealised Me refined as rotating group:
 C25(H25A,H25B,H25C), C30(H30A,H30B,H30C), C17(H17A,H17B,H17C), C29(H29A,H29B,
 H29C), C12(H12A,H12B,H12C), C8(H8A,H8B,H8C), C34(H34A,H34B,H34C), C13(H13A,
 H13B,H13C)
;
_atom_sites_solution_hydrogens    geom
_atom_sites_solution_primary      direct
_atom_sites_solution_secondary    difmap
loop_
  _atom_site_label
  _atom_site_type_symbol
  _atom_site_fract_x
  _atom_site_fract_y
  _atom_site_fract_z
  _atom_site_U_iso_or_equiv
  _atom_site_adp_type
  _atom_site_occupancy
  _atom_site_calc_flag
  _atom_site_disorder_assembly
  _atom_site_disorder_group
  _atom_site_refinement_flags_posn
 Br1 Br 0.79425(11) 0.72342(7) 0.14775(5) 0.0446(3) Uani 1 d . . .
 Br2 Br 0.30529(12) 0.24587(7) 0.61033(5) 0.0452(3) Uani 1 d . . .
 O3 O -0.0638(6) 0.1600(4) 0.2975(3) 0.0355(12) Uani 1 d . . .
 O1 O 0.4304(6) 0.2862(4) 0.1761(3) 0.0335(12) Uani 1 d . . .
 O4 O 0.1166(7) 0.1786(5) 0.1479(3) 0.0414(14) Uani 1 d . . .
 O2 O 0.6162(7) 0.0977(4) 0.2315(3) 0.0427(14) Uani 1 d . . .
 N2 N 0.1759(8) 0.1808(5) 0.2216(4) 0.0328(15) Uani 1 d . . .
 H2 H 0.2757 0.1890 0.2213 0.039 Uiso 1 calc . . R
 C25 C 0.0742(10) 0.2878(7) 0.1126(5) 0.042(2) Uani 1 d . . .
 H25A H 0.0404 0.2875 0.0588 0.063 Uiso 1 calc . . GR
 H25B H 0.1680 0.3227 0.1057 0.063 Uiso 1 calc . . GR
 H25C H -0.0153 0.3286 0.1490 0.063 Uiso 1 calc . . GR
 C18 C 0.2399(9) 0.1149(6) 0.4983(4) 0.0292(16) Uani 1 d . . .
 H18 H 0.2686 0.0576 0.5396 0.035 Uiso 1 calc . . R
 N1 N 0.6725(8) 0.1956(5) 0.2130(4) 0.0356(15) Uani 1 d . . .
 H1 H 0.7716 0.1987 0.2194 0.043 Uiso 1 calc . . R
 C26 C 0.2006(9) -0.0264(6) 0.4133(4) 0.0293(16) Uani 1 d . . .
 C10 C 0.6802(9) 0.2829(6) 0.0141(4) 0.0296(16) Uani 1 d . . .
 C19 C 0.2450(9) 0.2206(6) 0.5098(4) 0.0318(17) Uani 1 d . . .
 C1 C 0.7353(9) 0.5367(6) 0.0865(5) 0.0297(16) Uani 1 d . . .
 H1A H 0.7691 0.5722 0.0344 0.036 Uiso 1 calc . . R
 C9 C 0.7005(9) 0.3831(6) 0.0128(4) 0.0269(15) Uani 1 d . . .
 C7 C 0.5702(9) 0.2845(6) 0.1852(4) 0.0293(16) Uani 1 d . . .
 C31 C 0.2388(10) -0.1127(6) 0.4835(5) 0.0322(17) Uani 1 d . . .
 H31A H 0.1603 -0.0924 0.5331 0.039 Uiso 1 calc . . R
 H31B H 0.3482 -0.1122 0.4957 0.039 Uiso 1 calc . . R
 C27 C 0.1838(9) -0.0533(6) 0.3413(4) 0.0291(16) Uani 1 d . . .
 C32 C 0.2341(10) -0.2287(6) 0.4675(5) 0.0346(18) Uani 1 d . . .
 H32A H 0.1220 -0.2324 0.4615 0.042 Uiso 1 calc . . R
 H32B H 0.3049 -0.2478 0.4154 0.042 Uiso 1 calc . . R
 C14 C 0.7452(10) 0.4494(6) -0.0683(5) 0.0331(17) Uani 1 d . . .
 H14A H 0.6670 0.5202 -0.0706 0.040 Uiso 1 calc . . R
 H14B H 0.8541 0.4652 -0.0692 0.040 Uiso 1 calc . . R
 C23 C 0.1930(8) 0.0903(6) 0.4265(4) 0.0259(15) Uani 1 d . . .
 C6 C 0.6875(9) 0.4359(6) 0.0902(5) 0.0301(16) Uani 1 d . . .
 C22 C 0.1504(9) 0.1784(6) 0.3676(4) 0.0295(16) Uani 1 d . . .
 C28 C 0.1788(10) -0.0838(6) 0.2682(4) 0.0331(18) Uani 1 d . . .
 C4 C 0.6456(10) 0.4355(7) 0.2390(5) 0.0376(19) Uani 1 d . . .
 H4 H 0.6146 0.4002 0.2916 0.045 Uiso 1 calc . . R
 C2 C 0.7340(10) 0.5849(6) 0.1573(5) 0.0347(18) Uani 1 d . . .
 C15 C 0.7466(10) 0.3925(6) -0.1450(4) 0.0315(17) Uani 1 d . . .
 H15A H 0.8161 0.3184 -0.1407 0.038 Uiso 1 calc . . R
 H15B H 0.6352 0.3843 -0.1483 0.038 Uiso 1 calc . . R
 C21 C 0.1595(9) 0.2842(6) 0.3804(5) 0.0352(18) Uani 1 d . . .
 H21 H 0.1302 0.3425 0.3399 0.042 Uiso 1 calc . . R
 C24 C 0.0774(9) 0.1701(6) 0.2923(5) 0.0302(16) Uani 1 d . . .
 C33 C 0.2901(13) -0.3104(6) 0.5375(6) 0.0518(19) Uani 1 d . . .
 H33A H 0.2279 -0.2860 0.5904 0.062 Uiso 1 calc . . R
 H33B H 0.4061 -0.3127 0.5392 0.062 Uiso 1 calc . . R
 C5 C 0.6409(9) 0.3862(6) 0.1700(4) 0.0284(16) Uani 1 d . . .
 C11 C 0.6655(10) 0.1806(6) 0.0149(4) 0.0333(17) Uani 1 d . . .
 C20 C 0.2107(11) 0.3064(6) 0.4513(5) 0.0376(19) Uani 1 d . . .
 H20 H 0.2215 0.3781 0.4587 0.045 Uiso 1 calc . . R
 C30 C 0.0209(11) -0.0846(7) 0.2395(6) 0.046(2) Uani 1 d . . .
 H30A H -0.0672 -0.0742 0.2858 0.069 Uiso 1 calc . . GR
 H30B H 0.0275 -0.1549 0.2179 0.069 Uiso 1 calc . . GR
 H30C H -0.0003 -0.0252 0.1959 0.069 Uiso 1 calc . . GR
 C3 C 0.6938(10) 0.5347(7) 0.2349(5) 0.0397(19) Uani 1 d . . .
 H3 H 0.6989 0.5668 0.2833 0.048 Uiso 1 calc . . R
 C17 C 0.8067(16) 0.4051(8) -0.2999(5) 0.065(3) Uani 1 d . . .
 H17A H 0.8605 0.4443 -0.3477 0.097 Uiso 1 calc . . GR
 H17B H 0.6941 0.4087 -0.3071 0.097 Uiso 1 calc . . GR
 H17C H 0.8636 0.3285 -0.2950 0.097 Uiso 1 calc . . GR
 C16 C 0.8098(11) 0.4575(7) -0.2227(5) 0.0387(19) Uani 1 d . . .
 H16A H 0.7427 0.5325 -0.2255 0.046 Uiso 1 calc . . R
 H16B H 0.9224 0.4634 -0.2199 0.046 Uiso 1 calc . . R
 C29 C 0.3266(12) -0.1034(7) 0.2062(6) 0.050(2) Uani 1 d . . .
 H29A H 0.3099 -0.0535 0.1566 0.075 Uiso 1 calc . . GR
 H29B H 0.3488 -0.1793 0.1921 0.075 Uiso 1 calc . . GR
 H29C H 0.4189 -0.0905 0.2290 0.075 Uiso 1 calc . . GR
 C12 C 0.5002(10) 0.1534(7) 0.0159(5) 0.042(2) Uani 1 d . . .
 H12A H 0.4654 0.1180 0.0701 0.064 Uiso 1 calc . . GR
 H12B H 0.5074 0.1038 -0.0265 0.064 Uiso 1 calc . . GR
 H12C H 0.4213 0.2209 0.0048 0.064 Uiso 1 calc . . GR
 C8 C 0.5807(11) 0.0802(8) 0.3192(5) 0.048(2) Uani 1 d . . .
 H8A H 0.5363 0.0138 0.3339 0.072 Uiso 1 calc . . GR
 H8B H 0.5012 0.1431 0.3402 0.072 Uiso 1 calc . . GR
 H8C H 0.6804 0.0718 0.3434 0.072 Uiso 1 calc . . GR
 C34 C 0.2677(13) -0.4250(6) 0.5281(6) 0.0523(19) Uani 1 d . . .
 H34A H 0.2997 -0.4406 0.4703 0.078 Uiso 1 calc . . GR
 H34B H 0.1537 -0.4293 0.5452 0.078 Uiso 1 calc . . GR
 H34C H 0.3355 -0.4788 0.5626 0.078 Uiso 1 calc . . GR
 C13 C 0.8068(12) 0.0864(7) 0.0214(6) 0.052(2) Uani 1 d . . .
 H13A H 0.8323 0.0499 -0.0297 0.078 Uiso 1 calc . . GR
 H13B H 0.7790 0.0342 0.0679 0.078 Uiso 1 calc . . GR
 H13C H 0.9012 0.1136 0.0301 0.078 Uiso 1 calc . . GR

loop_
  _atom_site_aniso_label
  _atom_site_aniso_U_11
  _atom_site_aniso_U_22
  _atom_site_aniso_U_33
  _atom_site_aniso_U_23
  _atom_site_aniso_U_13
  _atom_site_aniso_U_12
 Br1 0.0630(6) 0.0320(5) 0.0440(5) 0.0050(4) -0.0165(4) -0.0189(4)
 Br2 0.0713(7) 0.0397(5) 0.0303(5) 0.0015(4) -0.0166(4) -0.0187(4)
 O3 0.036(3) 0.038(3) 0.032(3) 0.010(2) -0.011(2) -0.011(2)
 O1 0.029(3) 0.041(3) 0.030(3) 0.008(2) -0.003(2) -0.014(2)
 O4 0.058(4) 0.046(3) 0.026(3) 0.013(2) -0.017(3) -0.024(3)
 O2 0.071(4) 0.029(3) 0.034(3) 0.016(2) -0.020(3) -0.024(3)
 N2 0.043(4) 0.040(4) 0.020(3) 0.012(3) -0.008(3) -0.025(3)
 C25 0.039(5) 0.055(5) 0.029(4) 0.017(4) -0.009(4) -0.012(4)
 C18 0.040(4) 0.026(4) 0.019(4) 0.010(3) -0.006(3) -0.007(3)
 N1 0.043(4) 0.031(3) 0.035(4) 0.015(3) -0.015(3) -0.014(3)
 C26 0.029(4) 0.033(4) 0.023(4) 0.007(3) -0.007(3) -0.004(3)
 C10 0.034(4) 0.033(4) 0.020(4) 0.005(3) -0.005(3) -0.006(3)
 C19 0.042(5) 0.034(4) 0.022(4) 0.004(3) -0.011(3) -0.013(3)
 C1 0.033(4) 0.027(4) 0.028(4) 0.010(3) -0.009(3) -0.009(3)
 C9 0.029(4) 0.028(4) 0.021(4) 0.010(3) -0.005(3) -0.005(3)
 C7 0.037(5) 0.034(4) 0.017(3) 0.006(3) -0.004(3) -0.012(3)
 C31 0.042(5) 0.030(4) 0.024(4) 0.005(3) -0.010(3) -0.007(3)
 C27 0.036(4) 0.022(4) 0.027(4) 0.009(3) -0.007(3) -0.006(3)
 C32 0.045(5) 0.029(4) 0.029(4) 0.006(3) -0.005(3) -0.012(3)
 C14 0.044(5) 0.029(4) 0.025(4) 0.010(3) -0.004(3) -0.013(3)
 C23 0.028(4) 0.027(4) 0.021(4) 0.007(3) -0.004(3) -0.006(3)
 C6 0.032(4) 0.028(4) 0.028(4) 0.011(3) -0.011(3) -0.005(3)
 C22 0.039(4) 0.028(4) 0.021(4) 0.010(3) -0.005(3) -0.011(3)
 C28 0.044(5) 0.039(4) 0.017(4) 0.018(3) -0.014(3) -0.015(4)
 C4 0.047(5) 0.041(5) 0.027(4) 0.004(3) -0.006(3) -0.016(4)
 C2 0.043(5) 0.025(4) 0.037(4) 0.008(3) -0.014(4) -0.009(3)
 C15 0.043(5) 0.023(4) 0.025(4) 0.001(3) -0.002(3) -0.005(3)
 C21 0.041(5) 0.030(4) 0.035(4) 0.012(3) -0.012(3) -0.011(3)
 C24 0.038(5) 0.019(3) 0.034(4) 0.010(3) -0.010(3) -0.009(3)
 C33 0.089(5) 0.017(3) 0.056(4) 0.012(3) -0.041(4) -0.013(3)
 C5 0.029(4) 0.031(4) 0.023(4) 0.012(3) -0.005(3) -0.009(3)
 C11 0.044(5) 0.034(4) 0.019(4) 0.009(3) 0.001(3) -0.014(4)
 C20 0.062(6) 0.021(4) 0.033(4) 0.002(3) -0.011(4) -0.014(4)
 C30 0.061(6) 0.038(5) 0.043(5) -0.002(4) -0.025(4) -0.004(4)
 C3 0.052(5) 0.040(5) 0.030(4) 0.005(4) -0.012(4) -0.016(4)
 C17 0.120(10) 0.052(6) 0.025(5) 0.001(4) 0.003(5) -0.035(6)
 C16 0.054(5) 0.034(4) 0.022(4) 0.006(3) -0.001(4) -0.004(4)
 C29 0.068(6) 0.042(5) 0.037(5) -0.003(4) 0.000(4) -0.010(4)
 C12 0.053(5) 0.042(5) 0.033(4) 0.000(4) 0.006(4) -0.023(4)
 C8 0.050(5) 0.053(5) 0.040(5) 0.019(4) -0.005(4) -0.024(4)
 C34 0.092(5) 0.016(3) 0.058(4) 0.012(3) -0.043(4) -0.014(3)
 C13 0.058(6) 0.043(5) 0.051(6) 0.003(4) -0.004(5) -0.010(4)

_geom_special_details
;
 All esds (except the esd in the dihedral angle between two l.s. planes) 
 are estimated using the full covariance matrix.  The cell esds are taken 
 into account individually in the estimation of esds in distances, angles 
 and torsion angles; correlations between esds in cell parameters are only 
 used when they are defined by crystal symmetry.  An approximate (isotropic) 
 treatment of cell esds is used for estimating esds involving l.s. planes. 
;
loop_
  _geom_bond_atom_site_label_1
  _geom_bond_atom_site_label_2
  _geom_bond_distance
  _geom_bond_site_symmetry_2
  _geom_bond_publ_flag
 Br1 C2 1.903(7) . ?
 Br2 C19 1.900(7) . ?
 O3 C24 1.228(9) . ?
 O1 C7 1.224(9) . ?
 O4 N2 1.400(8) . ?
 O4 C25 1.418(10) . ?
 O2 N1 1.400(8) . ?
 O2 C8 1.430(10) . ?
 N2 H2 0.8800 . ?
 N2 C24 1.332(10) . ?
 C25 H25A 0.9800 . ?
 C25 H25B 0.9800 . ?
 C25 H25C 0.9800 . ?
 C18 H18 0.9500 . ?
 C18 C19 1.377(10) . ?
 C18 C23 1.401(10) . ?
 N1 H1 0.8800 . ?
 N1 C7 1.343(10) . ?
 C26 C31 1.513(10) . ?
 C26 C27 1.314(10) . ?
 C26 C23 1.497(10) . ?
 C10 C9 1.306(10) . ?
 C10 C11 1.317(10) . ?
 C19 C20 1.374(11) . ?
 C1 H1A 0.9500 . ?
 C1 C6 1.406(10) . ?
 C1 C2 1.380(11) . ?
 C9 C14 1.527(10) . ?
 C9 C6 1.489(10) . ?
 C7 C5 1.508(10) . ?
 C31 H31A 0.9900 . ?
 C31 H31B 0.9900 . ?
 C31 C32 1.524(10) . ?
 C27 C28 1.322(10) . ?
 C32 H32A 0.9900 . ?
 C32 H32B 0.9900 . ?
 C32 C33 1.517(11) . ?
 C14 H14A 0.9900 . ?
 C14 H14B 0.9900 . ?
 C14 C15 1.526(10) . ?
 C23 C22 1.408(10) . ?
 C6 C5 1.421(10) . ?
 C22 C21 1.393(10) . ?
 C22 C24 1.506(10) . ?
 C28 C30 1.504(11) . ?
 C28 C29 1.483(12) . ?
 C4 H4 0.9500 . ?
 C4 C5 1.373(10) . ?
 C4 C3 1.389(11) . ?
 C2 C3 1.383(11) . ?
 C15 H15A 0.9900 . ?
 C15 H15B 0.9900 . ?
 C15 C16 1.522(10) . ?
 C21 H21 0.9500 . ?
 C21 C20 1.396(11) . ?
 C33 H33A 0.9900 . ?
 C33 H33B 0.9900 . ?
 C33 C34 1.524(10) . ?
 C11 C12 1.522(11) . ?
 C11 C13 1.501(12) . ?
 C20 H20 0.9500 . ?
 C30 H30A 0.9800 . ?
 C30 H30B 0.9800 . ?
 C30 H30C 0.9800 . ?
 C3 H3 0.9500 . ?
 C17 H17A 0.9800 . ?
 C17 H17B 0.9800 . ?
 C17 H17C 0.9800 . ?
 C17 C16 1.512(12) . ?
 C16 H16A 0.9900 . ?
 C16 H16B 0.9900 . ?
 C29 H29A 0.9800 . ?
 C29 H29B 0.9800 . ?
 C29 H29C 0.9800 . ?
 C12 H12A 0.9800 . ?
 C12 H12B 0.9800 . ?
 C12 H12C 0.9800 . ?
 C8 H8A 0.9800 . ?
 C8 H8B 0.9800 . ?
 C8 H8C 0.9800 . ?
 C34 H34A 0.9800 . ?
 C34 H34B 0.9800 . ?
 C34 H34C 0.9800 . ?
 C13 H13A 0.9800 . ?
 C13 H13B 0.9800 . ?
 C13 H13C 0.9800 . ?

loop_
  _geom_angle_atom_site_label_1
  _geom_angle_atom_site_label_2
  _geom_angle_atom_site_label_3
  _geom_angle
  _geom_angle_site_symmetry_1
  _geom_angle_site_symmetry_3
  _geom_angle_publ_flag
 N2 O4 C25 108.3(6) . . ?
 N1 O2 C8 107.6(6) . . ?
 O4 N2 H2 120.8 . . ?
 C24 N2 O4 118.3(6) . . ?
 C24 N2 H2 120.8 . . ?
 O4 C25 H25A 109.5 . . ?
 O4 C25 H25B 109.5 . . ?
 O4 C25 H25C 109.5 . . ?
 H25A C25 H25B 109.5 . . ?
 H25A C25 H25C 109.5 . . ?
 H25B C25 H25C 109.5 . . ?
 C19 C18 H18 119.5 . . ?
 C19 C18 C23 121.1(7) . . ?
 C23 C18 H18 119.5 . . ?
 O2 N1 H1 121.1 . . ?
 C7 N1 O2 117.7(6) . . ?
 C7 N1 H1 121.1 . . ?
 C27 C26 C31 121.2(7) . . ?
 C27 C26 C23 120.7(7) . . ?
 C23 C26 C31 117.9(6) . . ?
 C9 C10 C11 177.9(8) . . ?
 C18 C19 Br2 117.9(5) . . ?
 C20 C19 Br2 119.7(5) . . ?
 C20 C19 C18 122.4(7) . . ?
 C6 C1 H1A 119.5 . . ?
 C2 C1 H1A 119.5 . . ?
 C2 C1 C6 121.0(7) . . ?
 C10 C9 C14 121.2(7) . . ?
 C10 C9 C6 121.5(7) . . ?
 C6 C9 C14 117.3(6) . . ?
 O1 C7 N1 124.5(7) . . ?
 O1 C7 C5 122.1(7) . . ?
 N1 C7 C5 113.4(6) . . ?
 C26 C31 H31A 108.5 . . ?
 C26 C31 H31B 108.5 . . ?
 C26 C31 C32 115.0(6) . . ?
 H31A C31 H31B 107.5 . . ?
 C32 C31 H31A 108.5 . . ?
 C32 C31 H31B 108.5 . . ?
 C26 C27 C28 175.7(8) . . ?
 C31 C32 H32A 109.4 . . ?
 C31 C32 H32B 109.4 . . ?
 H32A C32 H32B 108.0 . . ?
 C33 C32 C31 111.0(6) . . ?
 C33 C32 H32A 109.4 . . ?
 C33 C32 H32B 109.4 . . ?
 C9 C14 H14A 108.7 . . ?
 C9 C14 H14B 108.7 . . ?
 H14A C14 H14B 107.6 . . ?
 C15 C14 C9 114.2(6) . . ?
 C15 C14 H14A 108.7 . . ?
 C15 C14 H14B 108.7 . . ?
 C18 C23 C26 119.6(6) . . ?
 C18 C23 C22 117.1(6) . . ?
 C22 C23 C26 123.2(6) . . ?
 C1 C6 C9 119.4(7) . . ?
 C1 C6 C5 116.7(7) . . ?
 C5 C6 C9 123.7(6) . . ?
 C23 C22 C24 124.5(6) . . ?
 C21 C22 C23 120.5(7) . . ?
 C21 C22 C24 114.8(6) . . ?
 C27 C28 C30 121.8(7) . . ?
 C27 C28 C29 121.0(7) . . ?
 C29 C28 C30 116.6(7) . . ?
 C5 C4 H4 118.7 . . ?
 C5 C4 C3 122.6(8) . . ?
 C3 C4 H4 118.7 . . ?
 C1 C2 Br1 118.9(6) . . ?
 C1 C2 C3 122.1(7) . . ?
 C3 C2 Br1 118.9(6) . . ?
 C14 C15 H15A 109.4 . . ?
 C14 C15 H15B 109.4 . . ?
 H15A C15 H15B 108.0 . . ?
 C16 C15 C14 111.1(6) . . ?
 C16 C15 H15A 109.4 . . ?
 C16 C15 H15B 109.4 . . ?
 C22 C21 H21 119.3 . . ?
 C22 C21 C20 121.5(7) . . ?
 C20 C21 H21 119.3 . . ?
 O3 C24 N2 124.5(7) . . ?
 O3 C24 C22 121.3(7) . . ?
 N2 C24 C22 114.1(6) . . ?
 C32 C33 H33A 109.2 . . ?
 C32 C33 H33B 109.2 . . ?
 C32 C33 C34 112.0(7) . . ?
 H33A C33 H33B 107.9 . . ?
 C34 C33 H33A 109.2 . . ?
 C34 C33 H33B 109.2 . . ?
 C6 C5 C7 123.7(6) . . ?
 C4 C5 C7 115.6(6) . . ?
 C4 C5 C6 120.4(7) . . ?
 C10 C11 C12 120.5(7) . . ?
 C10 C11 C13 122.0(7) . . ?
 C13 C11 C12 117.3(7) . . ?
 C19 C20 C21 117.3(7) . . ?
 C19 C20 H20 121.3 . . ?
 C21 C20 H20 121.3 . . ?
 C28 C30 H30A 109.5 . . ?
 C28 C30 H30B 109.5 . . ?
 C28 C30 H30C 109.5 . . ?
 H30A C30 H30B 109.5 . . ?
 H30A C30 H30C 109.5 . . ?
 H30B C30 H30C 109.5 . . ?
 C4 C3 H3 121.5 . . ?
 C2 C3 C4 117.0(7) . . ?
 C2 C3 H3 121.5 . . ?
 H17A C17 H17B 109.5 . . ?
 H17A C17 H17C 109.5 . . ?
 H17B C17 H17C 109.5 . . ?
 C16 C17 H17A 109.5 . . ?
 C16 C17 H17B 109.5 . . ?
 C16 C17 H17C 109.5 . . ?
 C15 C16 H16A 109.2 . . ?
 C15 C16 H16B 109.2 . . ?
 C17 C16 C15 112.2(7) . . ?
 C17 C16 H16A 109.2 . . ?
 C17 C16 H16B 109.2 . . ?
 H16A C16 H16B 107.9 . . ?
 C28 C29 H29A 109.5 . . ?
 C28 C29 H29B 109.5 . . ?
 C28 C29 H29C 109.5 . . ?
 H29A C29 H29B 109.5 . . ?
 H29A C29 H29C 109.5 . . ?
 H29B C29 H29C 109.5 . . ?
 C11 C12 H12A 109.5 . . ?
 C11 C12 H12B 109.5 . . ?
 C11 C12 H12C 109.5 . . ?
 H12A C12 H12B 109.5 . . ?
 H12A C12 H12C 109.5 . . ?
 H12B C12 H12C 109.5 . . ?
 O2 C8 H8A 109.5 . . ?
 O2 C8 H8B 109.5 . . ?
 O2 C8 H8C 109.5 . . ?
 H8A C8 H8B 109.5 . . ?
 H8A C8 H8C 109.5 . . ?
 H8B C8 H8C 109.5 . . ?
 C33 C34 H34A 109.5 . . ?
 C33 C34 H34B 109.5 . . ?
 C33 C34 H34C 109.5 . . ?
 H34A C34 H34B 109.5 . . ?
 H34A C34 H34C 109.5 . . ?
 H34B C34 H34C 109.5 . . ?
 C11 C13 H13A 109.5 . . ?
 C11 C13 H13B 109.5 . . ?
 C11 C13 H13C 109.5 . . ?
 H13A C13 H13B 109.5 . . ?
 H13A C13 H13C 109.5 . . ?
 H13B C13 H13C 109.5 . . ?

loop_
  _geom_torsion_atom_site_label_1
  _geom_torsion_atom_site_label_2
  _geom_torsion_atom_site_label_3
  _geom_torsion_atom_site_label_4
  _geom_torsion
  _geom_torsion_site_symmetry_1
  _geom_torsion_site_symmetry_2
  _geom_torsion_site_symmetry_3
  _geom_torsion_site_symmetry_4
  _geom_torsion_publ_flag
 Br1 C2 C3 C4 178.0(6) . . . . ?
 Br2 C19 C20 C21 -177.0(6) . . . . ?
 O1 C7 C5 C6 -74.7(10) . . . . ?
 O1 C7 C5 C4 99.9(9) . . . . ?
 O4 N2 C24 O3 -1.2(11) . . . . ?
 O4 N2 C24 C22 -177.5(6) . . . . ?
 O2 N1 C7 O1 1.1(11) . . . . ?
 O2 N1 C7 C5 178.0(6) . . . . ?
 C25 O4 N2 C24 101.1(7) . . . . ?
 C18 C19 C20 C21 4.0(12) . . . . ?
 C18 C23 C22 C21 1.7(11) . . . . ?
 C18 C23 C22 C24 -172.0(7) . . . . ?
 N1 C7 C5 C6 108.3(8) . . . . ?
 N1 C7 C5 C4 -77.1(9) . . . . ?
 C26 C31 C32 C33 174.3(7) . . . . ?
 C26 C27 C28 C30 165(10) . . . . ?
 C26 C27 C28 C29 -24(10) . . . . ?
 C26 C23 C22 C21 -174.2(7) . . . . ?
 C26 C23 C22 C24 12.2(11) . . . . ?
 C10 C9 C14 C15 5.8(11) . . . . ?
 C10 C9 C6 C1 169.9(7) . . . . ?
 C10 C9 C6 C5 -4.9(11) . . . . ?
 C19 C18 C23 C26 175.5(7) . . . . ?
 C19 C18 C23 C22 -0.5(11) . . . . ?
 C1 C6 C5 C7 173.4(7) . . . . ?
 C1 C6 C5 C4 -0.9(11) . . . . ?
 C1 C2 C3 C4 -3.5(12) . . . . ?
 C9 C10 C11 C12 -170(20) . . . . ?
 C9 C10 C11 C13 14(21) . . . . ?
 C9 C14 C15 C16 -173.8(7) . . . . ?
 C9 C6 C5 C7 -11.5(11) . . . . ?
 C9 C6 C5 C4 174.1(7) . . . . ?
 C31 C26 C27 C28 -67(10) . . . . ?
 C31 C26 C23 C18 7.6(10) . . . . ?
 C31 C26 C23 C22 -176.6(7) . . . . ?
 C31 C32 C33 C34 173.3(8) . . . . ?
 C27 C26 C31 C32 -7.5(11) . . . . ?
 C27 C26 C23 C18 -168.5(7) . . . . ?
 C27 C26 C23 C22 7.2(11) . . . . ?
 C14 C9 C6 C1 -7.6(10) . . . . ?
 C14 C9 C6 C5 177.5(7) . . . . ?
 C14 C15 C16 C17 -177.9(8) . . . . ?
 C23 C18 C19 Br2 178.6(5) . . . . ?
 C23 C18 C19 C20 -2.4(12) . . . . ?
 C23 C26 C31 C32 176.3(6) . . . . ?
 C23 C26 C27 C28 109(10) . . . . ?
 C23 C22 C21 C20 0.0(12) . . . . ?
 C23 C22 C24 O3 72.8(10) . . . . ?
 C23 C22 C24 N2 -110.8(8) . . . . ?
 C6 C1 C2 Br1 -178.2(6) . . . . ?
 C6 C1 C2 C3 3.3(12) . . . . ?
 C6 C9 C14 C15 -176.7(7) . . . . ?
 C22 C21 C20 C19 -2.8(12) . . . . ?
 C2 C1 C6 C9 -176.2(7) . . . . ?
 C2 C1 C6 C5 -1.0(11) . . . . ?
 C21 C22 C24 O3 -101.1(8) . . . . ?
 C21 C22 C24 N2 75.3(9) . . . . ?
 C24 C22 C21 C20 174.2(7) . . . . ?
 C5 C4 C3 C2 1.6(13) . . . . ?
 C11 C10 C9 C14 76(20) . . . . ?
 C11 C10 C9 C6 -101(20) . . . . ?
 C3 C4 C5 C7 -174.2(8) . . . . ?
 C3 C4 C5 C6 0.5(12) . . . . ?
 C8 O2 N1 C7 -103.7(8) . . . . ?

loop_
  _exptl_crystal_face_index_h
  _exptl_crystal_face_index_k
  _exptl_crystal_face_index_l
  _exptl_crystal_face_perp_dist
  _exptl_oxdiff_crystal_face_indexfrac_h
  _exptl_oxdiff_crystal_face_indexfrac_k
  _exptl_oxdiff_crystal_face_indexfrac_l
  _exptl_oxdiff_crystal_face_x
  _exptl_oxdiff_crystal_face_y
  _exptl_oxdiff_crystal_face_z
 12 1 2 0.0705 12.0000 1.0004 2.0001 -0.8684 0.4222 0.3042
 -12 -1 -2 0.0705 -12.0000 -1.0004 -2.0001 0.8684 -0.4222 -0.3042
 0 1 -23 0.1675 -0.0001 1.0001 -23.0001 0.2309 -0.0956 0.9806
 1 -1 23 0.1360 1.0001 -1.0000 23.0001 -0.3048 0.1259 -0.9486
 -1 -15 -14 0.1299 -1.0001 -15.0003 -14.0001 -0.3302 -0.8086 0.4858
 1 15 14 0.1299 1.0001 15.0003 14.0001 0.3302 0.8086 -0.4858
 1 -9 -20 0.1536 0.9999 -9.0001 -20.0001 -0.2174 -0.5081 0.8347
 4 13 -12 0.2028 4.0000 13.0004 -12.0000 0.2605 0.6470 0.7028
 -3 -17 -8 0.1296 -3.0001 -17.0004 -8.0001 -0.3035 -0.9245 0.1572
 -9 -10 -17 0.1160 -9.0001 -10.0005 -17.0002 0.4606 -0.8389 0.3824
 -11 -11 -5 0.1083 -11.0001 -11.0006 -5.0001 0.4711 -0.8717 -0.1956
 -10 6 3 0.0749 -9.9999 5.9997 3.0000 0.9223 -0.0078 -0.4168
 -10 7 -7 0.1115 -10.0000 6.9998 -7.0000 1.0425 -0.0233 0.0124
 -10 5 6 0.0773 -9.9999 4.9997 6.0000 0.8619 -0.0355 -0.5491
 6 13 -10 0.1775 6.0000 13.0005 -10.0000 0.0958 0.7200 0.6820
 4 15 15 0.1217 4.0001 15.0004 15.0001 0.1002 0.9057 -0.4323
