# Supplementary material for: A C–H bond activation-based catalytic approach to tetrasubstituted chiral allenes
Source: Nat Commun. 2015 Aug 6;6:7946. doi: 10.1038/ncomms8946 (PMC4918348; doi:10.1038/ncomms8946)
Supplement: Supplementary Data 2 — X-ray diffraction data for compound 7 [file ncomms8946-s3.cif]

data_140717_wsz_5_32
_audit_creation_date              2014-07-18
_audit_creation_method
;
Olex2 1.2
(compiled 2014.03.20 svn.r2914 for OlexSys, GUI svn.r4816)
;
_publ_contact_author_address      ?
_publ_contact_author_email        ?
_publ_contact_author_name         ''
_publ_contact_author_phone        ?
_publ_section_references
;
Dolomanov, O.V., Bourhis, L.J., Gildea, R.J, Howard, J.A.K. & Puschmann, H.
 (2009), J. Appl. Cryst. 42, 339-341.

Sheldrick, G.M. (2008). Acta Cryst. A64, 112-122.
;
_chemical_name_common             ?
_chemical_name_systematic
;
 ? 
;
_chemical_formula_moiety          'C27 H21 N O2'
_chemical_formula_sum             'C27 H21 N O2'
_chemical_formula_weight          391.45
_chemical_melting_point           ?
_chemical_oxdiff_formula          'c10 h10 n2 O8'
loop_
  _atom_type_symbol
  _atom_type_description
  _atom_type_scat_dispersion_real
  _atom_type_scat_dispersion_imag
  _atom_type_scat_source
 'C' 'C' 0.0033 0.0016 'International Tables Vol C Tables 4.2.6.8 and 6.1.1.4'
 'H' 'H' 0.0000 0.0000 'International Tables Vol C Tables 4.2.6.8 and 6.1.1.4'
 'N' 'N' 0.0061 0.0033 'International Tables Vol C Tables 4.2.6.8 and 6.1.1.4'
 'O' 'O' 0.0106 0.0060 'International Tables Vol C Tables 4.2.6.8 and 6.1.1.4'

_space_group_crystal_system       'monoclinic'
_space_group_IT_number            14
_space_group_name_H-M_alt         'P 1 21/c 1'
_space_group_name_Hall            '-P 2ybc'
loop_
  _space_group_symop_id
  _space_group_symop_operation_xyz
 1 'x, y, z'
 2 '-x, y+1/2, -z+1/2'
 3 '-x, -y, -z'
 4 'x, -y-1/2, z-1/2'

_cell_length_a                    16.9004(15)
_cell_length_b                    17.8357(15)
_cell_length_c                    18.4349(18)
_cell_angle_alpha                 90.00
_cell_angle_beta                  116.962(12)
_cell_angle_gamma                 90.00
_cell_volume                      4952.8(8)
_cell_formula_units_Z             8
_cell_measurement_reflns_used     3148
_cell_measurement_temperature     293(2)
_cell_measurement_theta_max       29.4881
_cell_measurement_theta_min       2.9299
_exptl_absorpt_coefficient_mu     0.066
_exptl_absorpt_correction_T_max   1.00000
_exptl_absorpt_correction_T_min   0.74042
_exptl_absorpt_correction_type    multi-scan
_exptl_absorpt_process_details
;
CrysAlisPro, Agilent Technologies,
Version 1.171.35.11 (release 16-05-2011 CrysAlis171 .NET)
(compiled May 16 2011,17:55:39)
Empirical absorption correction using spherical harmonics,
 implemented in SCALE3 ABSPACK scaling algorithm.
;
_exptl_crystal_colour             yellow
_exptl_crystal_density_diffrn     1.050
_exptl_crystal_density_meas       ?
_exptl_crystal_density_method     'not measured'
_exptl_crystal_description        block
_exptl_crystal_F_000              1648
_exptl_crystal_size_max           0.32
_exptl_crystal_size_mid           0.23
_exptl_crystal_size_min           0.19
_exptl_special_details
;
 ? 
;
_diffrn_reflns_av_R_equivalents   0.0792
_diffrn_reflns_av_unetI/netI      0.0964
_diffrn_reflns_limit_h_max        19
_diffrn_reflns_limit_h_min        -20
_diffrn_reflns_limit_k_max        21
_diffrn_reflns_limit_k_min        -20
_diffrn_reflns_limit_l_max        16
_diffrn_reflns_limit_l_min        -22
_diffrn_reflns_number             31620
_diffrn_reflns_theta_full         25.35
_diffrn_reflns_theta_max          25.35
_diffrn_reflns_theta_min          2.94
_diffrn_ambient_temperature       293.15
_diffrn_detector_area_resol_mean  10.3592
_diffrn_measured_fraction_theta_full 0.998
_diffrn_measured_fraction_theta_max 0.998
_diffrn_measurement_device_type   'Xcalibur, Atlas, Gemini ultra'
_diffrn_measurement_method        '\w scans'
_diffrn_orient_matrix_UB_11       0.0168597000
_diffrn_orient_matrix_UB_12       0.0318893000
_diffrn_orient_matrix_UB_13       0.0254438000
_diffrn_orient_matrix_UB_21       0.0060122000
_diffrn_orient_matrix_UB_22       -0.0218683000
_diffrn_orient_matrix_UB_23       0.0342424000
_diffrn_orient_matrix_UB_31       0.0435609000
_diffrn_orient_matrix_UB_32       -0.0092699000
_diffrn_orient_matrix_UB_33       0.0065818000
_diffrn_radiation_monochromator   graphite
_diffrn_radiation_type            MoK\a
_diffrn_radiation_wavelength      0.71073
_diffrn_source                    'Enhance (Mo) X-ray Source'
_diffrn_standards_decay_%         ?
_diffrn_standards_interval_count  ?
_diffrn_standards_interval_time   ?
_diffrn_standards_number          ?
_reflns_number_gt                 3484
_reflns_number_total              9060
_reflns_odcompleteness_completeness 99.64
_reflns_odcompleteness_iscentric  1
_reflns_odcompleteness_theta      26.32
_reflns_threshold_expression      >2sigma(I)
_computing_cell_refinement
;
CrysAlisPro, Agilent Technologies,
Version 1.171.35.11 (release 16-05-2011 CrysAlis171 .NET)
(compiled May 16 2011,17:55:39)
;
_computing_data_collection
;
CrysAlisPro, Agilent Technologies,
Version 1.171.35.11 (release 16-05-2011 CrysAlis171 .NET)
(compiled May 16 2011,17:55:39)
;
_computing_data_reduction
;
CrysAlisPro, Agilent Technologies,
Version 1.171.35.11 (release 16-05-2011 CrysAlis171 .NET)
(compiled May 16 2011,17:55:39)
;
_computing_molecular_graphics     'Olex2 (Dolomanov et al., 2009)'
_computing_publication_material   'Olex2 (Dolomanov et al., 2009)'
_computing_structure_refinement   'ShelXL (Sheldrick, 2008)'
_computing_structure_solution     'ShelXS (Sheldrick, 2008)'
_refine_diff_density_max          0.467
_refine_diff_density_min          -0.183
_refine_diff_density_rms          0.054
_refine_ls_extinction_coef        ?
_refine_ls_extinction_method      none
_refine_ls_goodness_of_fit_ref    0.910
_refine_ls_hydrogen_treatment     constr
_refine_ls_matrix_type            full
_refine_ls_number_parameters      543
_refine_ls_number_reflns          9060
_refine_ls_number_restraints      0
_refine_ls_R_factor_all           0.1776
_refine_ls_R_factor_gt            0.0829
_refine_ls_restrained_S_all       0.910
_refine_ls_shift/su_max           0.000
_refine_ls_shift/su_mean          0.000
_refine_ls_structure_factor_coef  Fsqd
_refine_ls_weighting_details
'calc w=1/[\s^2^(Fo^2^)+(0.1208P)^2^+0.0000P] where P=(Fo^2^+2Fc^2^)/3'
_refine_ls_weighting_scheme       calc
_refine_ls_wR_factor_gt           0.2230
_refine_ls_wR_factor_ref          0.2687
_refine_special_details
;
 Refinement of F^2^ against ALL reflections.  The weighted R-factor wR and 
 goodness of fit S are based on F^2^, conventional R-factors R are based 
 on F, with F set to zero for negative F^2^. The threshold expression of 
 F^2^ > 2sigma(F^2^) is used only for calculating R-factors(gt) etc. and is 
 not relevant to the choice of reflections for refinement.  R-factors based 
 on F^2^ are statistically about twice as large as those based on F, and R- 
 factors based on ALL data will be even larger. 
;
_olex2_refinement_description
;
1. Fixed Uiso
 At 1.2 times of:
  All C(H) groups, All N(H) groups
 At 1.5 times of:
  All C(H,H,H) groups
2.a Ternary CH refined with riding coordinates:
 C14(H14), C41(H41)
2.b Aromatic/amide H refined with riding coordinates:
 N1(H1), C3(H3), C5(H5), C6(H6), C7(H7), C8(H8), C10(H10), C16(H16), C17(H17),
 C18(H18), C19(H19), C20(H20), C23(H23), C24(H24), C25(H25), C26(H26), C27(H27),
  N2(H2), C30(H30), C32(H32), C33(H33), C34(H34), C35(H35), C37(H37), C43(H43),
 C44(H44), C45(H45), C46(H46), C47(H47), C50(H50), C51(H51), C52(H52), C53(H53),
  C54(H54)
2.c Idealised Me refined as rotating group:
 C21(H21A,H21B,H21C), C48(H48A,H48B,H48C)
;
_atom_sites_solution_hydrogens    geom
_atom_sites_solution_primary      direct
_atom_sites_solution_secondary    difmap
loop_
  _atom_site_label
  _atom_site_type_symbol
  _atom_site_fract_x
  _atom_site_fract_y
  _atom_site_fract_z
  _atom_site_U_iso_or_equiv
  _atom_site_adp_type
  _atom_site_occupancy
  _atom_site_calc_flag
  _atom_site_disorder_assembly
  _atom_site_disorder_group
  _atom_site_refinement_flags_posn
 O1 O 0.45277(15) 0.42540(16) 0.70305(15) 0.0825(8) Uani 1 d . . .
 O2 O 0.03879(14) 0.38488(15) 0.46998(15) 0.0733(7) Uani 1 d . . .
 N1 N 0.34992(17) 0.39393(17) 0.57643(18) 0.0638(8) Uani 1 d . . .
 H1 H 0.3894 0.3995 0.5595 0.077 Uiso 1 calc . . R
 C1 C 0.3749(2) 0.4082(2) 0.6552(2) 0.0636(10) Uani 1 d . . .
 C2 C 0.3044(2) 0.4031(2) 0.6812(2) 0.0590(9) Uani 1 d . . .
 C3 C 0.3240(2) 0.4202(2) 0.7601(2) 0.0657(10) Uani 1 d . . .
 H3 H 0.3821 0.4326 0.7964 0.079 Uiso 1 calc . . R
 C4 C 0.2592(2) 0.4194(2) 0.7878(2) 0.0597(9) Uani 1 d . . .
 C5 C 0.2780(3) 0.4333(2) 0.8694(2) 0.0760(11) Uani 1 d . . .
 H5 H 0.3354 0.4464 0.9069 0.091 Uiso 1 calc . . R
 C6 C 0.2141(3) 0.4279(2) 0.8941(3) 0.0868(13) Uani 1 d . . .
 H6 H 0.2282 0.4367 0.9484 0.104 Uiso 1 calc . . R
 C7 C 0.1263(3) 0.4090(3) 0.8386(3) 0.0819(12) Uani 1 d . . .
 H7 H 0.0829 0.4049 0.8561 0.098 Uiso 1 calc . . R
 C8 C 0.1059(2) 0.3969(2) 0.7599(3) 0.0767(12) Uani 1 d . . .
 H8 H 0.0473 0.3866 0.7232 0.092 Uiso 1 calc . . R
 C9 C 0.1709(2) 0.3994(2) 0.7313(2) 0.0599(9) Uani 1 d . . .
 C10 C 0.1524(2) 0.3820(2) 0.6523(2) 0.0644(10) Uani 1 d . . .
 H10 H 0.0942 0.3698 0.6159 0.077 Uiso 1 calc . . R
 C11 C 0.2168(2) 0.38159(19) 0.6240(2) 0.0538(9) Uani 1 d . . .
 C12 C 0.1995(2) 0.3637(2) 0.5411(2) 0.0579(9) Uani 1 d . . .
 C13 C 0.2660(2) 0.37105(19) 0.5197(2) 0.0548(9) Uani 1 d . . .
 C14 C 0.1086(2) 0.3341(2) 0.4804(2) 0.0620(10) Uani 1 d . . .
 H14 H 0.1090 0.3292 0.4276 0.074 Uiso 1 calc . . R
 C15 C 0.0860(2) 0.2579(2) 0.5022(2) 0.0642(10) Uani 1 d . . .
 C16 C 0.1515(3) 0.2051(3) 0.5416(3) 0.0853(12) Uani 1 d . . .
 H16 H 0.2105 0.2176 0.5577 0.102 Uiso 1 calc . . R
 C17 C 0.1305(4) 0.1334(3) 0.5575(3) 0.1060(15) Uani 1 d . . .
 H17 H 0.1751 0.0982 0.5832 0.127 Uiso 1 calc . . R
 C18 C 0.0438(4) 0.1154(3) 0.5350(3) 0.1158(18) Uani 1 d . . .
 H18 H 0.0295 0.0680 0.5467 0.139 Uiso 1 calc . . R
 C19 C -0.0214(4) 0.1663(3) 0.4956(3) 0.1147(18) Uani 1 d . . .
 H19 H -0.0802 0.1537 0.4808 0.138 Uiso 1 calc . . R
 C20 C -0.0013(3) 0.2367(3) 0.4773(3) 0.0858(13) Uani 1 d . . .
 H20 H -0.0469 0.2702 0.4480 0.103 Uiso 1 calc . . R
 C21 C 0.0428(3) 0.4522(3) 0.4315(3) 0.0920(13) Uani 1 d . . .
 H21A H 0.0397 0.4410 0.3793 0.138 Uiso 1 calc . . GR
 H21B H 0.0975 0.4775 0.4646 0.138 Uiso 1 calc . . GR
 H21C H -0.0062 0.4837 0.4244 0.138 Uiso 1 calc . . GR
 C22 C 0.2606(2) 0.3582(2) 0.4383(2) 0.0585(9) Uani 1 d . . .
 C23 C 0.2364(3) 0.2911(3) 0.3977(3) 0.0977(14) Uani 1 d . . .
 H23 H 0.2210 0.2509 0.4209 0.117 Uiso 1 calc . . R
 C24 C 0.2349(4) 0.2832(3) 0.3225(4) 0.1211(18) Uani 1 d . . .
 H24 H 0.2172 0.2378 0.2950 0.145 Uiso 1 calc . . R
 C25 C 0.2586(4) 0.3397(4) 0.2884(3) 0.1113(17) Uani 1 d . . .
 H25 H 0.2570 0.3333 0.2377 0.134 Uiso 1 calc . . R
 C26 C 0.2845(4) 0.4058(3) 0.3276(3) 0.1074(16) Uani 1 d . . .
 H26 H 0.3020 0.4449 0.3047 0.129 Uiso 1 calc . . R
 C27 C 0.2848(3) 0.4148(3) 0.4016(3) 0.0833(12) Uani 1 d . . .
 H27 H 0.3020 0.4608 0.4279 0.100 Uiso 1 calc . . R
 O3 O 0.51308(16) 0.58445(17) 0.46727(15) 0.0834(9) Uani 1 d . . .
 O4 O 0.09605(14) 0.60736(15) 0.23988(16) 0.0780(8) Uani 1 d . . .
 N2 N 0.40611(16) 0.60018(16) 0.33868(17) 0.0617(8) Uani 1 d . . .
 H2 H 0.4441 0.5898 0.3211 0.074 Uiso 1 calc . . R
 C28 C 0.4343(2) 0.5960(2) 0.4206(2) 0.0634(10) Uani 1 d . . .
 C29 C 0.3660(2) 0.60542(19) 0.4481(2) 0.0573(9) Uani 1 d . . .
 C30 C 0.3885(2) 0.5945(2) 0.5286(2) 0.0640(10) Uani 1 d . . .
 H30 H 0.4468 0.5825 0.5648 0.077 Uiso 1 calc . . R
 C31 C 0.3252(2) 0.6010(2) 0.5572(2) 0.0639(10) Uani 1 d . . .
 C32 C 0.3462(3) 0.5903(2) 0.6406(2) 0.0741(11) Uani 1 d . . .
 H32 H 0.4040 0.5784 0.6780 0.089 Uiso 1 calc . . R
 C33 C 0.2825(3) 0.5973(2) 0.6659(3) 0.0845(12) Uani 1 d . . .
 H33 H 0.2976 0.5915 0.7208 0.101 Uiso 1 calc . . R
 C34 C 0.1948(3) 0.6131(2) 0.6107(3) 0.0823(12) Uani 1 d . . .
 H34 H 0.1515 0.6162 0.6285 0.099 Uiso 1 calc . . R
 C35 C 0.1725(2) 0.6238(2) 0.5306(3) 0.0728(11) Uani 1 d . . .
 H35 H 0.1140 0.6352 0.4946 0.087 Uiso 1 calc . . R
 C36 C 0.2357(2) 0.6182(2) 0.5005(2) 0.0608(9) Uani 1 d . . .
 C37 C 0.2149(2) 0.6297(2) 0.4198(2) 0.0620(10) Uani 1 d . . .
 H37 H 0.1568 0.6422 0.3837 0.074 Uiso 1 calc . . R
 C38 C 0.2775(2) 0.62322(19) 0.3899(2) 0.0547(9) Uani 1 d . . .
 C39 C 0.25668(19) 0.6333(2) 0.3044(2) 0.0574(9) Uani 1 d . . .
 C40 C 0.3214(2) 0.61977(19) 0.2816(2) 0.0536(9) Uani 1 d . . .
 C41 C 0.1641(2) 0.6585(2) 0.2437(2) 0.0625(9) Uani 1 d . . .
 H41 H 0.1620 0.6599 0.1897 0.075 Uiso 1 calc . . R
 C42 C 0.1407(2) 0.7364(2) 0.2618(2) 0.0599(9) Uani 1 d . . .
 C43 C 0.0536(3) 0.7546(3) 0.2434(2) 0.0828(12) Uani 1 d . . .
 H43 H 0.0088 0.7191 0.2199 0.099 Uiso 1 calc . . R
 C44 C 0.0343(3) 0.8254(3) 0.2604(3) 0.1064(16) Uani 1 d . . .
 H44 H -0.0237 0.8368 0.2494 0.128 Uiso 1 calc . . R
 C45 C 0.0975(4) 0.8791(3) 0.2925(3) 0.0998(15) Uani 1 d . . .
 H45 H 0.0829 0.9268 0.3029 0.120 Uiso 1 calc . . R
 C46 C 0.1832(3) 0.8620(3) 0.3094(3) 0.0889(13) Uani 1 d . . .
 H46 H 0.2272 0.8984 0.3312 0.107 Uiso 1 calc . . R
 C47 C 0.2045(2) 0.7908(2) 0.2941(2) 0.0694(10) Uani 1 d . . .
 H47 H 0.2629 0.7797 0.3059 0.083 Uiso 1 calc . . R
 C48 C 0.0995(3) 0.5370(3) 0.2064(4) 0.1180(18) Uani 1 d . . .
 H48A H 0.0852 0.5431 0.1501 0.177 Uiso 1 calc . . GR
 H48B H 0.0575 0.5037 0.2111 0.177 Uiso 1 calc . . GR
 H48C H 0.1582 0.5165 0.2354 0.177 Uiso 1 calc . . GR
 C49 C 0.3102(2) 0.6227(2) 0.1978(2) 0.0641(10) Uani 1 d . . .
 C50 C 0.2920(3) 0.6843(3) 0.1511(3) 0.1056(16) Uani 1 d . . .
 H50 H 0.2838 0.7295 0.1718 0.127 Uiso 1 calc . . R
 C51 C 0.2851(4) 0.6833(4) 0.0738(4) 0.135(2) Uani 1 d . . .
 H51 H 0.2731 0.7278 0.0444 0.162 Uiso 1 calc . . R
 C52 C 0.2947(4) 0.6232(5) 0.0416(3) 0.140(2) Uani 1 d . . .
 H52 H 0.2849 0.6234 -0.0123 0.168 Uiso 1 calc . . R
 C53 C 0.3201(5) 0.5565(4) 0.0868(4) 0.154(2) Uani 1 d . . .
 H53 H 0.3307 0.5129 0.0650 0.185 Uiso 1 calc . . R
 C54 C 0.3288(4) 0.5581(3) 0.1657(3) 0.1169(17) Uani 1 d . . .
 H54 H 0.3475 0.5151 0.1977 0.140 Uiso 1 calc . . R

loop_
  _atom_site_aniso_label
  _atom_site_aniso_U_11
  _atom_site_aniso_U_22
  _atom_site_aniso_U_33
  _atom_site_aniso_U_23
  _atom_site_aniso_U_13
  _atom_site_aniso_U_12
 O1 0.0502(15) 0.121(2) 0.0728(17) -0.0167(16) 0.0245(13) -0.0087(14)
 O2 0.0558(14) 0.070(2) 0.0838(18) 0.0033(15) 0.0225(13) 0.0036(13)
 N1 0.0463(16) 0.082(2) 0.061(2) -0.0066(16) 0.0222(15) -0.0078(14)
 C1 0.037(2) 0.072(3) 0.076(3) 0.002(2) 0.0204(19) 0.0025(16)
 C2 0.047(2) 0.062(3) 0.066(2) 0.0013(19) 0.0236(18) 0.0014(16)
 C3 0.055(2) 0.072(3) 0.069(3) -0.001(2) 0.0269(19) -0.0040(18)
 C4 0.065(2) 0.055(2) 0.058(2) -0.0017(18) 0.0266(19) 0.0008(17)
 C5 0.075(2) 0.083(3) 0.069(3) -0.002(2) 0.031(2) -0.004(2)
 C6 0.107(3) 0.091(4) 0.082(3) -0.008(2) 0.059(3) -0.004(3)
 C7 0.080(3) 0.090(3) 0.089(3) -0.002(3) 0.049(3) -0.005(2)
 C8 0.065(2) 0.085(3) 0.090(3) -0.005(2) 0.043(2) 0.002(2)
 C9 0.061(2) 0.053(2) 0.067(2) 0.0012(19) 0.0295(19) 0.0027(17)
 C10 0.047(2) 0.070(3) 0.073(3) -0.003(2) 0.0245(18) -0.0029(17)
 C11 0.0469(19) 0.050(2) 0.060(2) 0.0001(16) 0.0194(17) -0.0004(15)
 C12 0.047(2) 0.059(3) 0.061(2) -0.0040(18) 0.0184(17) -0.0022(16)
 C13 0.050(2) 0.049(2) 0.061(2) -0.0033(17) 0.0210(17) -0.0034(15)
 C14 0.056(2) 0.062(3) 0.065(2) -0.0019(19) 0.0244(17) -0.0012(18)
 C15 0.064(2) 0.062(3) 0.059(2) -0.0036(19) 0.0226(18) -0.007(2)
 C16 0.079(3) 0.077(3) 0.088(3) 0.003(3) 0.027(2) -0.006(2)
 C17 0.123(4) 0.083(4) 0.088(3) 0.015(3) 0.027(3) 0.006(3)
 C18 0.118(5) 0.094(4) 0.107(4) 0.009(3) 0.026(3) -0.033(4)
 C19 0.090(3) 0.105(5) 0.135(5) 0.006(4) 0.038(3) -0.042(3)
 C20 0.066(3) 0.091(4) 0.093(3) -0.001(3) 0.029(2) -0.019(2)
 C21 0.081(3) 0.066(3) 0.116(4) 0.004(3) 0.033(2) 0.000(2)
 C22 0.054(2) 0.058(3) 0.059(2) 0.000(2) 0.0216(17) -0.0063(17)
 C23 0.143(4) 0.067(3) 0.103(4) -0.010(3) 0.072(3) -0.018(3)
 C24 0.177(5) 0.095(5) 0.107(4) -0.045(4) 0.078(4) -0.017(4)
 C25 0.142(4) 0.129(6) 0.068(3) 0.000(4) 0.053(3) 0.003(4)
 C26 0.136(4) 0.106(5) 0.089(4) 0.014(3) 0.059(3) 0.002(3)
 C27 0.103(3) 0.069(3) 0.073(3) 0.002(2) 0.036(2) -0.004(2)
 O3 0.0544(16) 0.124(3) 0.0712(17) 0.0112(16) 0.0283(14) 0.0095(14)
 O4 0.0534(14) 0.068(2) 0.099(2) -0.0123(15) 0.0224(13) -0.0097(13)
 N2 0.0441(16) 0.082(2) 0.0604(19) -0.0007(16) 0.0244(14) 0.0003(14)
 C28 0.048(2) 0.071(3) 0.064(3) -0.0006(19) 0.0195(19) -0.0028(17)
 C29 0.051(2) 0.050(2) 0.070(3) -0.0021(18) 0.0262(18) -0.0089(15)
 C30 0.056(2) 0.068(3) 0.060(2) 0.0019(19) 0.0186(18) 0.0012(17)
 C31 0.065(2) 0.058(3) 0.071(3) -0.0069(19) 0.032(2) -0.0064(17)
 C32 0.078(3) 0.072(3) 0.071(3) 0.005(2) 0.032(2) 0.003(2)
 C33 0.106(3) 0.084(3) 0.083(3) 0.008(2) 0.060(3) 0.006(2)
 C34 0.086(3) 0.084(3) 0.094(3) -0.013(3) 0.056(3) -0.012(2)
 C35 0.061(2) 0.079(3) 0.084(3) -0.013(2) 0.038(2) -0.0031(19)
 C36 0.059(2) 0.054(2) 0.075(3) -0.0113(19) 0.035(2) -0.0074(17)
 C37 0.052(2) 0.057(3) 0.076(3) -0.0032(19) 0.0282(19) -0.0011(16)
 C38 0.0461(19) 0.047(2) 0.070(2) -0.0078(17) 0.0255(17) -0.0029(15)
 C39 0.045(2) 0.058(2) 0.063(2) -0.0103(18) 0.0184(17) -0.0056(15)
 C40 0.049(2) 0.050(2) 0.056(2) -0.0085(16) 0.0191(17) -0.0055(15)
 C41 0.059(2) 0.065(3) 0.061(2) -0.0108(19) 0.0251(17) -0.0054(18)
 C42 0.056(2) 0.063(3) 0.057(2) -0.0034(18) 0.0221(17) -0.0041(18)
 C43 0.066(3) 0.074(3) 0.095(3) 0.005(2) 0.026(2) 0.011(2)
 C44 0.093(3) 0.090(4) 0.134(4) 0.005(3) 0.049(3) 0.029(3)
 C45 0.123(4) 0.072(4) 0.111(4) -0.001(3) 0.058(3) 0.022(3)
 C46 0.110(4) 0.071(3) 0.080(3) -0.010(2) 0.038(3) -0.014(3)
 C47 0.076(2) 0.060(3) 0.072(3) -0.010(2) 0.034(2) -0.004(2)
 C48 0.090(3) 0.066(3) 0.175(5) -0.028(3) 0.039(3) -0.008(2)
 C49 0.061(2) 0.065(3) 0.065(2) -0.015(2) 0.0276(18) -0.0075(18)
 C50 0.153(4) 0.073(4) 0.112(4) 0.011(3) 0.078(4) 0.023(3)
 C51 0.204(6) 0.116(5) 0.118(5) 0.037(4) 0.101(5) 0.048(4)
 C52 0.170(5) 0.181(8) 0.059(3) 0.014(4) 0.043(3) 0.030(5)
 C53 0.236(7) 0.145(6) 0.095(4) -0.042(5) 0.088(5) -0.015(6)
 C54 0.164(5) 0.104(5) 0.080(3) -0.007(3) 0.053(3) -0.001(4)

_geom_special_details
;
 All esds (except the esd in the dihedral angle between two l.s. planes) 
 are estimated using the full covariance matrix.  The cell esds are taken 
 into account individually in the estimation of esds in distances, angles 
 and torsion angles; correlations between esds in cell parameters are only 
 used when they are defined by crystal symmetry.  An approximate (isotropic) 
 treatment of cell esds is used for estimating esds involving l.s. planes. 
;
loop_
  _geom_bond_atom_site_label_1
  _geom_bond_atom_site_label_2
  _geom_bond_distance
  _geom_bond_site_symmetry_2
  _geom_bond_publ_flag
 O1 C1 1.246(4) . ?
 O2 C14 1.430(4) . ?
 O2 C21 1.411(5) . ?
 N1 H1 0.8600 . ?
 N1 C1 1.340(4) . ?
 N1 C13 1.387(4) . ?
 C1 C2 1.474(5) . ?
 C2 C3 1.372(5) . ?
 C2 C11 1.426(4) . ?
 C3 H3 0.9300 . ?
 C3 C4 1.404(5) . ?
 C4 C5 1.411(5) . ?
 C4 C9 1.425(5) . ?
 C5 H5 0.9300 . ?
 C5 C6 1.352(5) . ?
 C6 H6 0.9300 . ?
 C6 C7 1.409(6) . ?
 C7 H7 0.9300 . ?
 C7 C8 1.347(5) . ?
 C8 H8 0.9300 . ?
 C8 C9 1.417(5) . ?
 C9 C10 1.380(5) . ?
 C10 H10 0.9300 . ?
 C10 C11 1.404(4) . ?
 C11 C12 1.455(4) . ?
 C12 C13 1.356(4) . ?
 C12 C14 1.528(4) . ?
 C13 C22 1.480(5) . ?
 C14 H14 0.9800 . ?
 C14 C15 1.514(5) . ?
 C15 C16 1.382(5) . ?
 C15 C20 1.385(5) . ?
 C16 H16 0.9300 . ?
 C16 C17 1.392(6) . ?
 C17 H17 0.9300 . ?
 C17 C18 1.369(7) . ?
 C18 H18 0.9300 . ?
 C18 C19 1.356(7) . ?
 C19 H19 0.9300 . ?
 C19 C20 1.382(6) . ?
 C20 H20 0.9300 . ?
 C21 H21A 0.9600 . ?
 C21 H21B 0.9600 . ?
 C21 H21C 0.9600 . ?
 C22 C23 1.372(5) . ?
 C22 C27 1.376(5) . ?
 C23 H23 0.9300 . ?
 C23 C24 1.384(6) . ?
 C24 H24 0.9300 . ?
 C24 C25 1.341(7) . ?
 C25 H25 0.9300 . ?
 C25 C26 1.348(7) . ?
 C26 H26 0.9300 . ?
 C26 C27 1.372(6) . ?
 C27 H27 0.9300 . ?
 O3 C28 1.231(4) . ?
 O4 C41 1.444(4) . ?
 O4 C48 1.410(5) . ?
 N2 H2 0.8600 . ?
 N2 C28 1.364(4) . ?
 N2 C40 1.383(4) . ?
 C28 C29 1.465(5) . ?
 C29 C30 1.369(5) . ?
 C29 C38 1.426(4) . ?
 C30 H30 0.9300 . ?
 C30 C31 1.395(5) . ?
 C31 C32 1.424(5) . ?
 C31 C36 1.429(5) . ?
 C32 H32 0.9300 . ?
 C32 C33 1.360(5) . ?
 C33 H33 0.9300 . ?
 C33 C34 1.395(5) . ?
 C34 H34 0.9300 . ?
 C34 C35 1.362(5) . ?
 C35 H35 0.9300 . ?
 C35 C36 1.413(5) . ?
 C36 C37 1.379(5) . ?
 C37 H37 0.9300 . ?
 C37 C38 1.402(4) . ?
 C38 C39 1.462(5) . ?
 C39 C40 1.360(4) . ?
 C39 C41 1.521(4) . ?
 C40 C49 1.470(5) . ?
 C41 H41 0.9800 . ?
 C41 C42 1.522(5) . ?
 C42 C43 1.391(5) . ?
 C42 C47 1.370(5) . ?
 C43 H43 0.9300 . ?
 C43 C44 1.375(6) . ?
 C44 H44 0.9300 . ?
 C44 C45 1.354(6) . ?
 C45 H45 0.9300 . ?
 C45 C46 1.370(6) . ?
 C46 H46 0.9300 . ?
 C46 C47 1.384(6) . ?
 C47 H47 0.9300 . ?
 C48 H48A 0.9600 . ?
 C48 H48B 0.9600 . ?
 C48 H48C 0.9600 . ?
 C49 C50 1.343(6) . ?
 C49 C54 1.395(6) . ?
 C50 H50 0.9300 . ?
 C50 C51 1.375(7) . ?
 C51 H51 0.9300 . ?
 C51 C52 1.272(8) . ?
 C52 H52 0.9300 . ?
 C52 C53 1.403(9) . ?
 C53 H53 0.9300 . ?
 C53 C54 1.394(7) . ?
 C54 H54 0.9300 . ?

loop_
  _geom_angle_atom_site_label_1
  _geom_angle_atom_site_label_2
  _geom_angle_atom_site_label_3
  _geom_angle
  _geom_angle_site_symmetry_1
  _geom_angle_site_symmetry_3
  _geom_angle_publ_flag
 C21 O2 C14 112.5(3) . . ?
 C1 N1 H1 117.1 . . ?
 C1 N1 C13 125.7(3) . . ?
 C13 N1 H1 117.1 . . ?
 O1 C1 N1 121.8(3) . . ?
 O1 C1 C2 122.3(3) . . ?
 N1 C1 C2 115.9(3) . . ?
 C3 C2 C1 119.2(3) . . ?
 C3 C2 C11 121.0(3) . . ?
 C11 C2 C1 119.8(3) . . ?
 C2 C3 H3 119.0 . . ?
 C2 C3 C4 122.0(3) . . ?
 C4 C3 H3 119.0 . . ?
 C3 C4 C5 123.4(3) . . ?
 C3 C4 C9 117.9(3) . . ?
 C5 C4 C9 118.6(3) . . ?
 C4 C5 H5 119.4 . . ?
 C6 C5 C4 121.2(4) . . ?
 C6 C5 H5 119.4 . . ?
 C5 C6 H6 119.6 . . ?
 C5 C6 C7 120.7(4) . . ?
 C7 C6 H6 119.6 . . ?
 C6 C7 H7 120.2 . . ?
 C8 C7 C6 119.5(4) . . ?
 C8 C7 H7 120.2 . . ?
 C7 C8 H8 119.0 . . ?
 C7 C8 C9 122.1(4) . . ?
 C9 C8 H8 119.0 . . ?
 C8 C9 C4 117.9(3) . . ?
 C10 C9 C4 119.3(3) . . ?
 C10 C9 C8 122.9(3) . . ?
 C9 C10 H10 118.3 . . ?
 C9 C10 C11 123.4(3) . . ?
 C11 C10 H10 118.3 . . ?
 C2 C11 C12 118.8(3) . . ?
 C10 C11 C2 116.3(3) . . ?
 C10 C11 C12 124.8(3) . . ?
 C11 C12 C14 120.1(3) . . ?
 C13 C12 C11 119.1(3) . . ?
 C13 C12 C14 120.8(3) . . ?
 N1 C13 C22 112.4(3) . . ?
 C12 C13 N1 120.5(3) . . ?
 C12 C13 C22 127.0(3) . . ?
 O2 C14 C12 111.9(3) . . ?
 O2 C14 H14 107.5 . . ?
 O2 C14 C15 108.3(3) . . ?
 C12 C14 H14 107.5 . . ?
 C15 C14 C12 114.0(3) . . ?
 C15 C14 H14 107.5 . . ?
 C16 C15 C14 120.9(3) . . ?
 C16 C15 C20 117.8(4) . . ?
 C20 C15 C14 121.1(3) . . ?
 C15 C16 H16 119.4 . . ?
 C15 C16 C17 121.1(4) . . ?
 C17 C16 H16 119.4 . . ?
 C16 C17 H17 120.3 . . ?
 C18 C17 C16 119.5(5) . . ?
 C18 C17 H17 120.3 . . ?
 C17 C18 H18 119.9 . . ?
 C19 C18 C17 120.2(5) . . ?
 C19 C18 H18 119.9 . . ?
 C18 C19 H19 119.7 . . ?
 C18 C19 C20 120.6(5) . . ?
 C20 C19 H19 119.7 . . ?
 C15 C20 H20 119.7 . . ?
 C19 C20 C15 120.7(4) . . ?
 C19 C20 H20 119.7 . . ?
 O2 C21 H21A 109.5 . . ?
 O2 C21 H21B 109.5 . . ?
 O2 C21 H21C 109.5 . . ?
 H21A C21 H21B 109.5 . . ?
 H21A C21 H21C 109.5 . . ?
 H21B C21 H21C 109.5 . . ?
 C23 C22 C13 123.6(3) . . ?
 C23 C22 C27 117.0(4) . . ?
 C27 C22 C13 119.3(4) . . ?
 C22 C23 H23 120.0 . . ?
 C22 C23 C24 120.0(4) . . ?
 C24 C23 H23 120.0 . . ?
 C23 C24 H24 119.4 . . ?
 C25 C24 C23 121.3(5) . . ?
 C25 C24 H24 119.4 . . ?
 C24 C25 H25 120.0 . . ?
 C24 C25 C26 120.0(5) . . ?
 C26 C25 H25 120.0 . . ?
 C25 C26 H26 120.4 . . ?
 C25 C26 C27 119.3(5) . . ?
 C27 C26 H26 120.4 . . ?
 C22 C27 H27 118.8 . . ?
 C26 C27 C22 122.4(4) . . ?
 C26 C27 H27 118.8 . . ?
 C48 O4 C41 113.1(3) . . ?
 C28 N2 H2 117.4 . . ?
 C28 N2 C40 125.3(3) . . ?
 C40 N2 H2 117.4 . . ?
 O3 C28 N2 120.4(3) . . ?
 O3 C28 C29 123.3(3) . . ?
 N2 C28 C29 116.2(3) . . ?
 C30 C29 C28 118.9(3) . . ?
 C30 C29 C38 121.9(3) . . ?
 C38 C29 C28 119.1(3) . . ?
 C29 C30 H30 119.5 . . ?
 C29 C30 C31 121.0(3) . . ?
 C31 C30 H30 119.5 . . ?
 C30 C31 C32 122.5(3) . . ?
 C30 C31 C36 118.7(3) . . ?
 C32 C31 C36 118.8(3) . . ?
 C31 C32 H32 119.7 . . ?
 C33 C32 C31 120.6(4) . . ?
 C33 C32 H32 119.7 . . ?
 C32 C33 H33 119.6 . . ?
 C32 C33 C34 120.8(4) . . ?
 C34 C33 H33 119.6 . . ?
 C33 C34 H34 120.0 . . ?
 C35 C34 C33 120.0(4) . . ?
 C35 C34 H34 120.0 . . ?
 C34 C35 H35 119.0 . . ?
 C34 C35 C36 121.9(4) . . ?
 C36 C35 H35 119.0 . . ?
 C35 C36 C31 117.7(4) . . ?
 C37 C36 C31 119.3(3) . . ?
 C37 C36 C35 123.0(3) . . ?
 C36 C37 H37 118.5 . . ?
 C36 C37 C38 122.9(3) . . ?
 C38 C37 H37 118.5 . . ?
 C29 C38 C39 119.8(3) . . ?
 C37 C38 C29 116.3(3) . . ?
 C37 C38 C39 123.9(3) . . ?
 C38 C39 C41 119.6(3) . . ?
 C40 C39 C38 118.5(3) . . ?
 C40 C39 C41 121.9(3) . . ?
 N2 C40 C49 113.9(3) . . ?
 C39 C40 N2 120.7(3) . . ?
 C39 C40 C49 125.5(3) . . ?
 O4 C41 C39 112.3(3) . . ?
 O4 C41 H41 107.8 . . ?
 O4 C41 C42 107.9(3) . . ?
 C39 C41 H41 107.8 . . ?
 C39 C41 C42 113.0(3) . . ?
 C42 C41 H41 107.8 . . ?
 C43 C42 C41 120.8(3) . . ?
 C47 C42 C41 120.7(3) . . ?
 C47 C42 C43 118.5(4) . . ?
 C42 C43 H43 120.2 . . ?
 C44 C43 C42 119.6(4) . . ?
 C44 C43 H43 120.2 . . ?
 C43 C44 H44 119.1 . . ?
 C45 C44 C43 121.8(4) . . ?
 C45 C44 H44 119.1 . . ?
 C44 C45 H45 120.5 . . ?
 C44 C45 C46 119.0(5) . . ?
 C46 C45 H45 120.5 . . ?
 C45 C46 H46 119.9 . . ?
 C45 C46 C47 120.2(4) . . ?
 C47 C46 H46 119.9 . . ?
 C42 C47 C46 120.8(4) . . ?
 C42 C47 H47 119.6 . . ?
 C46 C47 H47 119.6 . . ?
 O4 C48 H48A 109.5 . . ?
 O4 C48 H48B 109.5 . . ?
 O4 C48 H48C 109.5 . . ?
 H48A C48 H48B 109.5 . . ?
 H48A C48 H48C 109.5 . . ?
 H48B C48 H48C 109.5 . . ?
 C50 C49 C40 125.9(4) . . ?
 C50 C49 C54 115.7(4) . . ?
 C54 C49 C40 118.0(4) . . ?
 C49 C50 H50 118.6 . . ?
 C49 C50 C51 122.8(5) . . ?
 C51 C50 H50 118.6 . . ?
 C50 C51 H51 119.2 . . ?
 C52 C51 C50 121.7(6) . . ?
 C52 C51 H51 119.2 . . ?
 C51 C52 H52 119.8 . . ?
 C51 C52 C53 120.4(6) . . ?
 C53 C52 H52 119.8 . . ?
 C52 C53 H53 121.2 . . ?
 C54 C53 C52 117.6(6) . . ?
 C54 C53 H53 121.2 . . ?
 C49 C54 H54 119.3 . . ?
 C53 C54 C49 121.4(5) . . ?
 C53 C54 H54 119.3 . . ?

loop_
  _geom_torsion_atom_site_label_1
  _geom_torsion_atom_site_label_2
  _geom_torsion_atom_site_label_3
  _geom_torsion_atom_site_label_4
  _geom_torsion
  _geom_torsion_site_symmetry_1
  _geom_torsion_site_symmetry_2
  _geom_torsion_site_symmetry_3
  _geom_torsion_site_symmetry_4
  _geom_torsion_publ_flag
 O1 C1 C2 C3 2.1(5) . . . . ?
 O1 C1 C2 C11 -178.7(3) . . . . ?
 O2 C14 C15 C16 -158.2(3) . . . . ?
 O2 C14 C15 C20 27.2(5) . . . . ?
 N1 C1 C2 C3 -177.1(3) . . . . ?
 N1 C1 C2 C11 2.0(5) . . . . ?
 N1 C13 C22 C23 121.9(4) . . . . ?
 N1 C13 C22 C27 -55.0(4) . . . . ?
 C1 N1 C13 C12 2.4(5) . . . . ?
 C1 N1 C13 C22 -178.5(3) . . . . ?
 C1 C2 C3 C4 177.4(3) . . . . ?
 C1 C2 C11 C10 -176.7(3) . . . . ?
 C1 C2 C11 C12 1.1(5) . . . . ?
 C2 C3 C4 C5 177.0(4) . . . . ?
 C2 C3 C4 C9 0.7(5) . . . . ?
 C2 C11 C12 C13 -2.8(5) . . . . ?
 C2 C11 C12 C14 174.7(3) . . . . ?
 C3 C2 C11 C10 2.4(5) . . . . ?
 C3 C2 C11 C12 -179.7(3) . . . . ?
 C3 C4 C5 C6 -176.3(4) . . . . ?
 C3 C4 C9 C8 178.6(3) . . . . ?
 C3 C4 C9 C10 -0.3(5) . . . . ?
 C4 C5 C6 C7 -0.8(6) . . . . ?
 C4 C9 C10 C11 1.1(5) . . . . ?
 C5 C4 C9 C8 2.1(5) . . . . ?
 C5 C4 C9 C10 -176.8(3) . . . . ?
 C5 C6 C7 C8 -0.6(7) . . . . ?
 C6 C7 C8 C9 2.8(6) . . . . ?
 C7 C8 C9 C4 -3.5(6) . . . . ?
 C7 C8 C9 C10 175.3(4) . . . . ?
 C8 C9 C10 C11 -177.7(3) . . . . ?
 C9 C4 C5 C6 0.0(6) . . . . ?
 C9 C10 C11 C2 -2.2(5) . . . . ?
 C9 C10 C11 C12 -179.8(3) . . . . ?
 C10 C11 C12 C13 174.9(3) . . . . ?
 C10 C11 C12 C14 -7.6(5) . . . . ?
 C11 C2 C3 C4 -1.8(5) . . . . ?
 C11 C12 C13 N1 1.2(5) . . . . ?
 C11 C12 C13 C22 -177.7(3) . . . . ?
 C11 C12 C14 O2 58.1(4) . . . . ?
 C11 C12 C14 C15 -65.2(4) . . . . ?
 C12 C13 C22 C23 -59.1(5) . . . . ?
 C12 C13 C22 C27 124.0(4) . . . . ?
 C12 C14 C15 C16 -33.0(5) . . . . ?
 C12 C14 C15 C20 152.4(3) . . . . ?
 C13 N1 C1 O1 176.8(3) . . . . ?
 C13 N1 C1 C2 -3.9(5) . . . . ?
 C13 C12 C14 O2 -124.5(3) . . . . ?
 C13 C12 C14 C15 112.2(4) . . . . ?
 C13 C22 C23 C24 -178.5(4) . . . . ?
 C13 C22 C27 C26 177.6(4) . . . . ?
 C14 C12 C13 N1 -176.3(3) . . . . ?
 C14 C12 C13 C22 4.8(5) . . . . ?
 C14 C15 C16 C17 -176.2(4) . . . . ?
 C14 C15 C20 C19 178.3(4) . . . . ?
 C15 C16 C17 C18 -1.1(7) . . . . ?
 C16 C15 C20 C19 3.5(6) . . . . ?
 C16 C17 C18 C19 1.7(8) . . . . ?
 C17 C18 C19 C20 0.4(9) . . . . ?
 C18 C19 C20 C15 -3.1(8) . . . . ?
 C20 C15 C16 C17 -1.5(6) . . . . ?
 C21 O2 C14 C12 67.3(4) . . . . ?
 C21 O2 C14 C15 -166.2(3) . . . . ?
 C22 C23 C24 C25 1.3(8) . . . . ?
 C23 C22 C27 C26 0.5(6) . . . . ?
 C23 C24 C25 C26 0.1(9) . . . . ?
 C24 C25 C26 C27 -1.2(8) . . . . ?
 C25 C26 C27 C22 0.9(7) . . . . ?
 C27 C22 C23 C24 -1.6(6) . . . . ?
 O3 C28 C29 C30 -6.0(5) . . . . ?
 O3 C28 C29 C38 176.1(3) . . . . ?
 O4 C41 C42 C43 -23.1(5) . . . . ?
 O4 C41 C42 C47 159.0(3) . . . . ?
 N2 C28 C29 C30 173.6(3) . . . . ?
 N2 C28 C29 C38 -4.3(5) . . . . ?
 N2 C40 C49 C50 -115.1(4) . . . . ?
 N2 C40 C49 C54 57.7(5) . . . . ?
 C28 N2 C40 C39 -3.2(5) . . . . ?
 C28 N2 C40 C49 177.7(3) . . . . ?
 C28 C29 C30 C31 -178.4(3) . . . . ?
 C28 C29 C38 C37 178.5(3) . . . . ?
 C28 C29 C38 C39 -1.3(5) . . . . ?
 C29 C30 C31 C32 -179.8(3) . . . . ?
 C29 C30 C31 C36 0.9(5) . . . . ?
 C29 C38 C39 C40 5.0(5) . . . . ?
 C29 C38 C39 C41 -175.1(3) . . . . ?
 C30 C29 C38 C37 0.6(5) . . . . ?
 C30 C29 C38 C39 -179.1(3) . . . . ?
 C30 C31 C32 C33 179.9(4) . . . . ?
 C30 C31 C36 C35 179.4(3) . . . . ?
 C30 C31 C36 C37 -1.5(5) . . . . ?
 C31 C32 C33 C34 1.8(6) . . . . ?
 C31 C36 C37 C38 1.8(5) . . . . ?
 C32 C31 C36 C35 0.1(5) . . . . ?
 C32 C31 C36 C37 179.1(3) . . . . ?
 C32 C33 C34 C35 -1.9(6) . . . . ?
 C33 C34 C35 C36 1.1(6) . . . . ?
 C34 C35 C36 C31 -0.2(6) . . . . ?
 C34 C35 C36 C37 -179.3(4) . . . . ?
 C35 C36 C37 C38 -179.2(3) . . . . ?
 C36 C31 C32 C33 -0.9(6) . . . . ?
 C36 C37 C38 C29 -1.3(5) . . . . ?
 C36 C37 C38 C39 178.5(3) . . . . ?
 C37 C38 C39 C40 -174.8(3) . . . . ?
 C37 C38 C39 C41 5.2(5) . . . . ?
 C38 C29 C30 C31 -0.5(5) . . . . ?
 C38 C39 C40 N2 -2.9(5) . . . . ?
 C38 C39 C40 C49 176.0(3) . . . . ?
 C38 C39 C41 O4 -58.8(4) . . . . ?
 C38 C39 C41 C42 63.5(4) . . . . ?
 C39 C40 C49 C50 65.9(5) . . . . ?
 C39 C40 C49 C54 -121.3(4) . . . . ?
 C39 C41 C42 C43 -147.9(3) . . . . ?
 C39 C41 C42 C47 34.3(5) . . . . ?
 C40 N2 C28 O3 -173.6(3) . . . . ?
 C40 N2 C28 C29 6.8(5) . . . . ?
 C40 C39 C41 O4 121.2(4) . . . . ?
 C40 C39 C41 C42 -116.6(4) . . . . ?
 C40 C49 C50 C51 177.9(5) . . . . ?
 C40 C49 C54 C53 -179.8(5) . . . . ?
 C41 C39 C40 N2 177.1(3) . . . . ?
 C41 C39 C40 C49 -3.9(5) . . . . ?
 C41 C42 C43 C44 -179.9(4) . . . . ?
 C41 C42 C47 C46 178.9(4) . . . . ?
 C42 C43 C44 C45 1.9(7) . . . . ?
 C43 C42 C47 C46 1.0(6) . . . . ?
 C43 C44 C45 C46 -0.7(8) . . . . ?
 C44 C45 C46 C47 -0.3(7) . . . . ?
 C45 C46 C47 C42 0.1(6) . . . . ?
 C47 C42 C43 C44 -2.0(6) . . . . ?
 C48 O4 C41 C39 -67.7(4) . . . . ?
 C48 O4 C41 C42 167.1(3) . . . . ?
 C49 C50 C51 C52 0.8(10) . . . . ?
 C50 C49 C54 C53 -6.2(7) . . . . ?
 C50 C51 C52 C53 -5.3(11) . . . . ?
 C51 C52 C53 C54 3.8(11) . . . . ?
 C52 C53 C54 C49 2.1(9) . . . . ?
 C54 C49 C50 C51 4.9(7) . . . . ?

# SQUEEZE RESULTS (APPEND TO CIF)
# Note: Data are Listed for all Voids in the P1 Unit Cell
# i.e. Centre of Gravity, Solvent Accessible Volume,
# Recovered number of Electrons in the Void and
# Details about the Squeezed Material
loop_
  _platon_squeeze_void_nr
  _platon_squeeze_void_average_x
  _platon_squeeze_void_average_y
  _platon_squeeze_void_average_z
  _platon_squeeze_void_volume
  _platon_squeeze_void_count_electrons
  _platon_squeeze_void_content
   1  0.000  0.001  0.005       994       112 ' '
   2  0.379  0.529  0.530        16         2 ' '
   3  0.379  0.971  0.030        16         2 ' '
   4  0.428  0.238  0.838         8         1 ' '
   5  0.428  0.262  0.338         8         1 ' '
   6  0.571  0.738  0.661         8         1 ' '
   7  0.571  0.762  0.161         8         1 ' '
   8  0.620  0.029  0.970        16         2 ' '
   9  0.621  0.471  0.470        16         2 ' '
_platon_squeeze_details
;
;
