# Supplementary material for: A C–H bond activation-based catalytic approach to tetrasubstituted chiral allenes
Source: Nat Commun. 2015 Aug 6;6:7946. doi: 10.1038/ncomms8946 (PMC4918348; doi:10.1038/ncomms8946)
Supplement: Supplementary Data 3 — X-ray diffraction data for compound 3af [file ncomms8946-s4.cif]

 
data_dm15150 
  
_audit_creation_method            SHELXL-2014 
_chemical_name_systematic 
; 
 ? 
; 
_chemical_name_common             ? 
_chemical_melting_point           ? 
_chemical_formula_moiety          ? 
_chemical_formula_sum 
 'C20 H21 N O2' 
_chemical_formula_weight          307.38 
  
loop_ 
 _atom_type_symbol 
 _atom_type_description 
 _atom_type_scat_dispersion_real 
 _atom_type_scat_dispersion_imag 
 _atom_type_scat_source 
 'C'  'C'   0.0181   0.0091 
 'International Tables Vol C Tables 4.2.6.8 and 6.1.1.4' 
 'H'  'H'   0.0000   0.0000 
 'International Tables Vol C Tables 4.2.6.8 and 6.1.1.4' 
 'N'  'N'   0.0311   0.0180 
 'International Tables Vol C Tables 4.2.6.8 and 6.1.1.4' 
 'O'  'O'   0.0492   0.0322 
 'International Tables Vol C Tables 4.2.6.8 and 6.1.1.4' 
  
_space_group_crystal_system       monoclinic 
_space_group_IT_number            4 
_space_group_name_H-M_alt         'P 21' 
_space_group_name_Hall            'P 2yb' 
  
_shelx_space_group_comment 
; 
The symmetry employed for this shelxl refinement is uniquely defined 
by the following loop, which should always be used as a source of 
symmetry information in preference to the above space-group names. 
They are only intended as comments. 
; 
  
loop_ 
 _space_group_symop_operation_xyz 
 'x, y, z' 
 '-x, y+1/2, -z' 
  
_cell_length_a                    9.2428(10) 
_cell_length_b                    8.1334(9) 
_cell_length_c                    12.1422(13) 
_cell_angle_alpha                 90 
_cell_angle_beta                  97.677(7) 
_cell_angle_gamma                 90 
_cell_volume                      904.61(17) 
_cell_formula_units_Z             2 
_cell_measurement_temperature     296(2) 
_cell_measurement_reflns_used     4430 
_cell_measurement_theta_min       7.346 
_cell_measurement_theta_max       137.934 
  
_exptl_crystal_description        prismatic 
_exptl_crystal_colour             colorless 
_exptl_crystal_density_meas       ?
_exptl_crystal_density_method     ? 
_exptl_crystal_density_diffrn     1.128 
_exptl_crystal_F_000              328 
_exptl_transmission_factor_min    ? 
_exptl_transmission_factor_max    ? 
_exptl_crystal_size_max           0.154 
_exptl_crystal_size_mid           0.123 
_exptl_crystal_size_min           0.110 
_exptl_absorpt_coefficient_mu     0.573 
_shelx_estimated_absorpt_T_min    0.917 
_shelx_estimated_absorpt_T_max    0.940 
_exptl_absorpt_correction_type    multi-scan 
_exptl_absorpt_correction_T_min   0.6744 
_exptl_absorpt_correction_T_max   0.7532 
_exptl_absorpt_process_details    sadabs 
  
_exptl_special_details 
; 
 ? 
; 
  
_diffrn_ambient_temperature       296(2) 
_diffrn_radiation_wavelength      1.54178 
_diffrn_radiation_type            CuK\a 
_diffrn_source                    ? 
_diffrn_measurement_device_type   'Bruker APEX-II CCD' 
_diffrn_measurement_method        '\f and \w scans' 
_diffrn_detector_area_resol_mean  ? 
_diffrn_reflns_number             7061 
_diffrn_reflns_av_unetI/netI      0.0246 
_diffrn_reflns_av_R_equivalents   0.0192 
_diffrn_reflns_limit_h_min        -10 
_diffrn_reflns_limit_h_max        9 
_diffrn_reflns_limit_k_min        -9 
_diffrn_reflns_limit_k_max        9 
_diffrn_reflns_limit_l_min        -14 
_diffrn_reflns_limit_l_max        14 
_diffrn_reflns_theta_min          3.673 
_diffrn_reflns_theta_max          65.481 
_diffrn_reflns_theta_full         67.679 
_diffrn_measured_fraction_theta_max   0.971 
_diffrn_measured_fraction_theta_full  0.921 
_diffrn_reflns_Laue_measured_fraction_max    0.971 
_diffrn_reflns_Laue_measured_fraction_full   0.921 
_diffrn_reflns_point_group_measured_fraction_max   0.938 
_diffrn_reflns_point_group_measured_fraction_full  0.890 
_reflns_number_total              2925 
_reflns_number_gt                 2835 
_reflns_threshold_expression      'I > 2\s(I)' 
_reflns_Friedel_coverage          0.794 
_reflns_Friedel_fraction_max      0.901 
_reflns_Friedel_fraction_full     0.854 
  
_reflns_special_details 
; 
 Reflections were merged by SHELXL according to the crystal 
 class for the calculation of statistics and refinement. 
  
 _reflns_Friedel_fraction is defined as the number of unique 
 Friedel pairs measured divided by the number that would be 
 possible theoretically, ignoring centric projections and 
 systematic absences. 
; 
  
_computing_data_collection        'Bruker APEX2' 
_computing_cell_refinement        'Bruker SAINT' 
_computing_data_reduction         'Bruker SAINT' 
_computing_structure_solution     'SHELXS-97 (Sheldrick, 2008)' 
_computing_structure_refinement   'SHELXL-2014 (Sheldrick, 2014)' 
_computing_molecular_graphics     'Bruker SHELXTL' 
_computing_publication_material   'Bruker SHELXTL' 
  
_refine_special_details 
; 
 ? 
; 
_refine_ls_structure_factor_coef  Fsqd 
_refine_ls_matrix_type            full 
_refine_ls_weighting_scheme       calc 
_refine_ls_weighting_details 
'w=1/[\s^2^(Fo^2^)+(0.0701P)^2^+0.0384P] where P=(Fo^2^+2Fc^2^)/3' 
_atom_sites_solution_primary      ? 
_atom_sites_solution_secondary    ? 
_atom_sites_solution_hydrogens    mixed 
_refine_ls_hydrogen_treatment     mixed 
_refine_ls_extinction_method      SHELXL 
_refine_ls_extinction_coef        0.0049(16) 
_refine_ls_extinction_expression 
 'Fc^*^=kFc[1+0.001xFc^2^\l^3^/sin(2\q)]^-1/4^' 
_refine_ls_abs_structure_details 
; 
 Flack x determined using 1218 quotients [(I+)-(I-)]/[(I+)+(I-)] 
 (Parsons, Flack and Wagner, Acta Cryst. B69 (2013) 249-259). 
; 
_refine_ls_abs_structure_Flack    -0.04(10) 
_chemical_absolute_configuration  ad 
_refine_ls_number_reflns          2925 
_refine_ls_number_parameters      216 
_refine_ls_number_restraints      1 
_refine_ls_R_factor_all           0.0357 
_refine_ls_R_factor_gt            0.0350 
_refine_ls_wR_factor_ref          0.1012 
_refine_ls_wR_factor_gt           0.1001 
_refine_ls_goodness_of_fit_ref    1.027 
_refine_ls_restrained_S_all       1.027 
_refine_ls_shift/su_max           0.000 
_refine_ls_shift/su_mean          0.000 
  
loop_ 
 _atom_site_label 
 _atom_site_type_symbol 
 _atom_site_fract_x 
 _atom_site_fract_y 
 _atom_site_fract_z 
 _atom_site_U_iso_or_equiv 
 _atom_site_adp_type 
 _atom_site_occupancy 
 _atom_site_site_symmetry_order 
 _atom_site_calc_flag 
 _atom_site_refinement_flags_posn 
 _atom_site_refinement_flags_adp 
 _atom_site_refinement_flags_occupancy 
 _atom_site_disorder_assembly 
 _atom_site_disorder_group 
N1 N 0.47175(19) 0.5914(2) 1.01537(17) 0.0655(5) Uani 1 1 d . . . . . 
O1 O 0.33583(18) 0.8188(2) 0.98416(17) 0.0787(5) Uani 1 1 d . . . . . 
O2 O 0.59269(18) 0.6885(2) 1.05249(15) 0.0767(5) Uani 1 1 d . . . . . 
C1 C 0.3491(2) 0.6705(2) 0.97879(15) 0.0515(4) Uani 1 1 d . . . . . 
C2 C 0.2249(2) 0.5622(2) 0.93257(16) 0.0504(4) Uani 1 1 d . . . . . 
C3 C 0.1608(3) 0.4604(3) 1.0044(2) 0.0678(6) Uani 1 1 d . . . . . 
H3 H 0.2014 0.4528 1.0785 0.081 Uiso 1 1 calc R U . . . 
C4 C 0.0376(3) 0.3706(4) 0.9667(2) 0.0843(8) Uani 1 1 d . . . . . 
H4 H -0.0057 0.3044 1.0155 0.101 Uiso 1 1 calc R U . . . 
C5 C -0.0210(3) 0.3794(4) 0.8567(3) 0.0846(8) Uani 1 1 d . . . . . 
H5 H -0.1033 0.3180 0.8307 0.102 Uiso 1 1 calc R U . . . 
C6 C 0.0421(2) 0.4791(3) 0.7851(2) 0.0685(6) Uani 1 1 d . . . . . 
H6 H 0.0014 0.4844 0.7109 0.082 Uiso 1 1 calc R U . . . 
C7 C 0.1651(2) 0.5721(2) 0.82111(16) 0.0513(4) Uani 1 1 d . . . . . 
C8 C 0.23385(19) 0.6758(3) 0.74027(15) 0.0525(4) Uani 1 1 d . . . . . 
C9 C 0.3670(2) 0.6395(3) 0.72179(17) 0.0625(5) Uani 1 1 d . . . . . 
C10 C 0.4990(3) 0.6012(4) 0.7062(2) 0.0747(6) Uani 1 1 d . . . . . 
C11 C 0.6293(3) 0.6741(6) 0.7765(3) 0.1067(11) Uani 1 1 d . . . . . 
H11A H 0.5972 0.7514 0.8278 0.160 Uiso 1 1 calc R U . . . 
H11B H 0.6897 0.7293 0.7296 0.160 Uiso 1 1 calc R U . . . 
H11C H 0.6844 0.5882 0.8169 0.160 Uiso 1 1 calc R U . . . 
C12 C 0.5300(4) 0.4819(6) 0.6182(3) 0.1080(11) Uani 1 1 d . . . . . 
H12A H 0.5963 0.5338 0.5734 0.130 Uiso 1 1 calc R U . . . 
H12B H 0.5802 0.3877 0.6545 0.130 Uiso 1 1 calc R U . . . 
C13 C 0.4048(6) 0.4229(8) 0.5449(5) 0.149(2) Uani 1 1 d . . . . . 
H13A H 0.3614 0.5124 0.5007 0.224 Uiso 1 1 calc R U . . . 
H13B H 0.3347 0.3778 0.5882 0.224 Uiso 1 1 calc R U . . . 
H13C H 0.4351 0.3393 0.4971 0.224 Uiso 1 1 calc R U . . . 
C14 C 0.1508(2) 0.8159(3) 0.68509(15) 0.0533(5) Uani 1 1 d . . . . . 
C15 C 0.0183(3) 0.8645(3) 0.7150(2) 0.0726(6) Uani 1 1 d . . . . . 
H15 H -0.0209 0.8074 0.7704 0.087 Uiso 1 1 calc R U . . . 
C16 C -0.0567(4) 0.9968(5) 0.6639(3) 0.0979(10) Uani 1 1 d . . . . . 
H16 H -0.1458 1.0276 0.6850 0.118 Uiso 1 1 calc R U . . . 
C17 C -0.0007(4) 1.0830(4) 0.5821(3) 0.0994(10) Uani 1 1 d . . . . . 
H17 H -0.0513 1.1724 0.5482 0.119 Uiso 1 1 calc R U . . . 
C18 C 0.1288(4) 1.0369(4) 0.5512(2) 0.0871(8) Uani 1 1 d . . . . . 
H18 H 0.1672 1.0948 0.4957 0.104 Uiso 1 1 calc R U . . . 
C19 C 0.2042(3) 0.9046(3) 0.60142(19) 0.0689(6) Uani 1 1 d . . . . . 
H19 H 0.2927 0.8741 0.5788 0.083 Uiso 1 1 calc R U . . . 
C20 C 0.6419(4) 0.6553(4) 1.1645(3) 0.0990(10) Uani 1 1 d . . . . . 
H20A H 0.6631 0.5401 1.1735 0.148 Uiso 1 1 calc R U . . . 
H20B H 0.5675 0.6851 1.2090 0.148 Uiso 1 1 calc R U . . . 
H20C H 0.7287 0.7178 1.1877 0.148 Uiso 1 1 calc R U . . . 
H1 H 0.498(3) 0.482(4) 0.993(3) 0.073(7) Uiso 1 1 d . . . . . 
  
loop_ 
 _atom_site_aniso_label 
 _atom_site_aniso_U_11 
 _atom_site_aniso_U_22 
 _atom_site_aniso_U_33 
 _atom_site_aniso_U_23 
 _atom_site_aniso_U_13 
 _atom_site_aniso_U_12 
N1 0.0582(10) 0.0468(10) 0.0849(12) 0.0028(9) -0.0144(9) -0.0014(8) 
O1 0.0718(10) 0.0484(9) 0.1123(14) -0.0027(9) -0.0005(9) 0.0034(7) 
O2 0.0685(9) 0.0643(10) 0.0885(10) 0.0113(8) -0.0218(8) -0.0140(8) 
C1 0.0584(10) 0.0428(10) 0.0530(9) 0.0035(8) 0.0065(8) 0.0021(8) 
C2 0.0467(9) 0.0452(10) 0.0599(10) 0.0041(8) 0.0098(8) 0.0047(7) 
C3 0.0725(14) 0.0657(14) 0.0655(12) 0.0160(10) 0.0105(11) -0.0067(10) 
C4 0.0772(15) 0.0853(19) 0.0923(17) 0.0220(15) 0.0179(13) -0.0242(14) 
C5 0.0617(13) 0.0860(19) 0.1045(19) 0.0136(15) 0.0048(13) -0.0261(13) 
C6 0.0551(12) 0.0731(14) 0.0742(13) 0.0059(11) -0.0022(10) -0.0087(10) 
C7 0.0450(9) 0.0505(11) 0.0589(10) 0.0040(8) 0.0089(8) 0.0021(7) 
C8 0.0484(9) 0.0603(11) 0.0490(8) -0.0025(8) 0.0067(7) -0.0026(9) 
C9 0.0591(11) 0.0717(14) 0.0582(10) 0.0052(9) 0.0137(9) -0.0013(10) 
C10 0.0583(12) 0.0901(17) 0.0795(14) 0.0070(13) 0.0228(11) 0.0036(12) 
C11 0.0594(14) 0.148(3) 0.114(2) 0.003(2) 0.0150(15) -0.0075(19) 
C12 0.100(2) 0.116(3) 0.117(3) -0.010(2) 0.047(2) 0.018(2) 
C13 0.155(4) 0.153(4) 0.143(4) -0.069(3) 0.036(3) -0.004(4) 
C14 0.0568(10) 0.0575(11) 0.0439(8) -0.0017(8) 0.0002(7) -0.0052(9) 
C15 0.0707(14) 0.0766(16) 0.0705(13) 0.0122(12) 0.0102(11) 0.0122(12) 
C16 0.0884(18) 0.102(2) 0.102(2) 0.0218(19) 0.0081(16) 0.0340(18) 
C17 0.123(3) 0.0767(18) 0.0919(18) 0.0250(16) -0.0087(18) 0.0197(18) 
C18 0.114(2) 0.0755(18) 0.0692(14) 0.0197(13) 0.0038(15) -0.0102(16) 
C19 0.0778(14) 0.0703(13) 0.0588(11) 0.0053(10) 0.0094(10) -0.0095(12) 
C20 0.110(2) 0.085(2) 0.0899(17) 0.0009(15) -0.0318(16) -0.0140(17) 
  
_geom_special_details 
; 
 All esds (except the esd in the dihedral angle between two l.s. planes) 
 are estimated using the full covariance matrix.  The cell esds are taken 
 into account individually in the estimation of esds in distances, angles 
 and torsion angles; correlations between esds in cell parameters are only 
 used when they are defined by crystal symmetry.  An approximate (isotropic) 
 treatment of cell esds is used for estimating esds involving l.s. planes. 
; 
  
loop_ 
 _geom_bond_atom_site_label_1 
 _geom_bond_atom_site_label_2 
 _geom_bond_distance 
 _geom_bond_site_symmetry_2 
 _geom_bond_publ_flag 
N1 C1 1.327(3) . ? 
N1 O2 1.394(2) . ? 
N1 H1 0.97(3) . ? 
O1 C1 1.215(3) . ? 
O2 C20 1.401(3) . ? 
C1 C2 1.495(3) . ? 
C2 C3 1.391(3) . ? 
C2 C7 1.394(3) . ? 
C3 C4 1.378(4) . ? 
C3 H3 0.9300 . ? 
C4 C5 1.374(4) . ? 
C4 H4 0.9300 . ? 
C5 C6 1.374(4) . ? 
C5 H5 0.9300 . ? 
C6 C7 1.387(3) . ? 
C6 H6 0.9300 . ? 
C7 C8 1.498(3) . ? 
C8 C9 1.314(3) . ? 
C8 C14 1.483(3) . ? 
C9 C10 1.297(3) . ? 
C10 C12 1.499(5) . ? 
C10 C11 1.502(4) . ? 
C11 H11A 0.9600 . ? 
C11 H11B 0.9600 . ? 
C11 H11C 0.9600 . ? 
C12 C13 1.444(6) . ? 
C12 H12A 0.9700 . ? 
C12 H12B 0.9700 . ? 
C13 H13A 0.9600 . ? 
C13 H13B 0.9600 . ? 
C13 H13C 0.9600 . ? 
C14 C15 1.380(3) . ? 
C14 C19 1.390(3) . ? 
C15 C16 1.382(4) . ? 
C15 H15 0.9300 . ? 
C16 C17 1.372(5) . ? 
C16 H16 0.9300 . ? 
C17 C18 1.355(5) . ? 
C17 H17 0.9300 . ? 
C18 C19 1.379(4) . ? 
C18 H18 0.9300 . ? 
C19 H19 0.9300 . ? 
C20 H20A 0.9600 . ? 
C20 H20B 0.9600 . ? 
C20 H20C 0.9600 . ? 
  
loop_ 
 _geom_angle_atom_site_label_1 
 _geom_angle_atom_site_label_2 
 _geom_angle_atom_site_label_3 
 _geom_angle 
 _geom_angle_site_symmetry_1 
 _geom_angle_site_symmetry_3 
 _geom_angle_publ_flag 
C1 N1 O2 116.48(18) . . ? 
C1 N1 H1 125.8(18) . . ? 
O2 N1 H1 112.9(18) . . ? 
N1 O2 C20 110.3(2) . . ? 
O1 C1 N1 123.4(2) . . ? 
O1 C1 C2 121.80(18) . . ? 
N1 C1 C2 114.76(17) . . ? 
C3 C2 C7 119.71(19) . . ? 
C3 C2 C1 119.04(18) . . ? 
C7 C2 C1 121.03(17) . . ? 
C4 C3 C2 120.6(2) . . ? 
C4 C3 H3 119.7 . . ? 
C2 C3 H3 119.7 . . ? 
C5 C4 C3 119.7(2) . . ? 
C5 C4 H4 120.1 . . ? 
C3 C4 H4 120.1 . . ? 
C4 C5 C6 120.0(2) . . ? 
C4 C5 H5 120.0 . . ? 
C6 C5 H5 120.0 . . ? 
C5 C6 C7 121.5(2) . . ? 
C5 C6 H6 119.3 . . ? 
C7 C6 H6 119.3 . . ? 
C6 C7 C2 118.46(19) . . ? 
C6 C7 C8 120.14(18) . . ? 
C2 C7 C8 121.37(17) . . ? 
C9 C8 C14 122.39(18) . . ? 
C9 C8 C7 118.32(19) . . ? 
C14 C8 C7 119.29(16) . . ? 
C10 C9 C8 178.3(2) . . ? 
C9 C10 C12 122.2(3) . . ? 
C9 C10 C11 121.4(3) . . ? 
C12 C10 C11 116.5(3) . . ? 
C10 C11 H11A 109.5 . . ? 
C10 C11 H11B 109.5 . . ? 
H11A C11 H11B 109.5 . . ? 
C10 C11 H11C 109.5 . . ? 
H11A C11 H11C 109.5 . . ? 
H11B C11 H11C 109.5 . . ? 
C13 C12 C10 116.2(3) . . ? 
C13 C12 H12A 108.2 . . ? 
C10 C12 H12A 108.2 . . ? 
C13 C12 H12B 108.2 . . ? 
C10 C12 H12B 108.2 . . ? 
H12A C12 H12B 107.4 . . ? 
C12 C13 H13A 109.5 . . ? 
C12 C13 H13B 109.5 . . ? 
H13A C13 H13B 109.5 . . ? 
C12 C13 H13C 109.5 . . ? 
H13A C13 H13C 109.5 . . ? 
H13B C13 H13C 109.5 . . ? 
C15 C14 C19 117.3(2) . . ? 
C15 C14 C8 121.67(18) . . ? 
C19 C14 C8 121.07(19) . . ? 
C14 C15 C16 120.9(2) . . ? 
C14 C15 H15 119.5 . . ? 
C16 C15 H15 119.5 . . ? 
C17 C16 C15 120.6(3) . . ? 
C17 C16 H16 119.7 . . ? 
C15 C16 H16 119.7 . . ? 
C18 C17 C16 119.4(3) . . ? 
C18 C17 H17 120.3 . . ? 
C16 C17 H17 120.3 . . ? 
C17 C18 C19 120.4(3) . . ? 
C17 C18 H18 119.8 . . ? 
C19 C18 H18 119.8 . . ? 
C18 C19 C14 121.4(3) . . ? 
C18 C19 H19 119.3 . . ? 
C14 C19 H19 119.3 . . ? 
O2 C20 H20A 109.5 . . ? 
O2 C20 H20B 109.5 . . ? 
H20A C20 H20B 109.5 . . ? 
O2 C20 H20C 109.5 . . ? 
H20A C20 H20C 109.5 . . ? 
H20B C20 H20C 109.5 . . ? 
  
loop_ 
 _geom_torsion_atom_site_label_1 
 _geom_torsion_atom_site_label_2 
 _geom_torsion_atom_site_label_3 
 _geom_torsion_atom_site_label_4 
 _geom_torsion 
 _geom_torsion_site_symmetry_1 
 _geom_torsion_site_symmetry_2 
 _geom_torsion_site_symmetry_3 
 _geom_torsion_site_symmetry_4 
 _geom_torsion_publ_flag 
C1 N1 O2 C20 119.7(3) . . . . ? 
O2 N1 C1 O1 -5.6(3) . . . . ? 
O2 N1 C1 C2 176.00(18) . . . . ? 
O1 C1 C2 C3 -109.4(3) . . . . ? 
N1 C1 C2 C3 69.0(3) . . . . ? 
O1 C1 C2 C7 65.1(3) . . . . ? 
N1 C1 C2 C7 -116.5(2) . . . . ? 
C7 C2 C3 C4 -0.8(4) . . . . ? 
C1 C2 C3 C4 173.8(2) . . . . ? 
C2 C3 C4 C5 1.2(5) . . . . ? 
C3 C4 C5 C6 -0.9(5) . . . . ? 
C4 C5 C6 C7 0.2(5) . . . . ? 
C5 C6 C7 C2 0.2(4) . . . . ? 
C5 C6 C7 C8 178.2(2) . . . . ? 
C3 C2 C7 C6 0.1(3) . . . . ? 
C1 C2 C7 C6 -174.4(2) . . . . ? 
C3 C2 C7 C8 -177.9(2) . . . . ? 
C1 C2 C7 C8 7.6(3) . . . . ? 
C6 C7 C8 C9 -116.0(2) . . . . ? 
C2 C7 C8 C9 62.0(3) . . . . ? 
C6 C7 C8 C14 64.7(3) . . . . ? 
C2 C7 C8 C14 -117.4(2) . . . . ? 
C9 C10 C12 C13 5.4(6) . . . . ? 
C11 C10 C12 C13 -174.9(5) . . . . ? 
C9 C8 C14 C15 -172.1(2) . . . . ? 
C7 C8 C14 C15 7.2(3) . . . . ? 
C9 C8 C14 C19 7.3(3) . . . . ? 
C7 C8 C14 C19 -173.4(2) . . . . ? 
C19 C14 C15 C16 -0.4(4) . . . . ? 
C8 C14 C15 C16 179.1(3) . . . . ? 
C14 C15 C16 C17 -0.1(5) . . . . ? 
C15 C16 C17 C18 0.4(6) . . . . ? 
C16 C17 C18 C19 -0.1(5) . . . . ? 
C17 C18 C19 C14 -0.4(4) . . . . ? 
C15 C14 C19 C18 0.7(4) . . . . ? 
C8 C14 C19 C18 -178.8(2) . . . . ? 
  
_refine_diff_density_max    0.125 
_refine_diff_density_min   -0.120 
_refine_diff_density_rms    0.025 
  
_shelxl_version_number 2014-3 
  
_shelx_res_file 
; 
TITL dm15150 in P2(1) 
CELL 1.54178   9.2428   8.1334  12.1422  90.000  97.677  90.000 
ZERR    2.00   0.0010   0.0009   0.0013   0.000   0.007   0.000 
LATT -1 
SYMM -X, 0.5+Y, -Z 
SFAC C  H  N  O 
UNIT 40  42  2  4 
OMIT -3 131 
L.S. 10 
ACTA 
BOND $H 
FMAP 2 
PLAN 20 
wpdb -1 
size 0.154 0.123 0.110 
mpla c2 > c7 
mpla c14 > c19 
htab 
conf 
TEMP 23.000 
WGHT    0.070100    0.038400 
EXTI    0.004890 
FVAR       0.48247 
MOLE 1 
N1    3    0.471745    0.591392    1.015366    11.00000    0.05825    0.04684 = 
         0.08493    0.00279   -0.01445   -0.00136 
O1    4    0.335825    0.818781    0.984164    11.00000    0.07180    0.04839 = 
         0.11235   -0.00270   -0.00051    0.00342 
O2    4    0.592692    0.688516    1.052486    11.00000    0.06853    0.06429 = 
         0.08847    0.01131   -0.02182   -0.01404 
C1    1    0.349078    0.670471    0.978793    11.00000    0.05835    0.04278 = 
         0.05302    0.00352    0.00652    0.00215 
C2    1    0.224919    0.562230    0.932568    11.00000    0.04670    0.04518 = 
         0.05990    0.00405    0.00980    0.00466 
C3    1    0.160779    0.460386    1.004352    11.00000    0.07249    0.06565 = 
         0.06545    0.01605    0.01046   -0.00674 
AFIX  43 
H3    2    0.201413    0.452799    1.078491    11.00000   -1.20000 
AFIX   0 
C4    1    0.037613    0.370634    0.966662    11.00000    0.07719    0.08530 = 
         0.09234    0.02201    0.01791   -0.02422 
AFIX  43 
H4    2   -0.005669    0.304365    1.015456    11.00000   -1.20000 
AFIX   0 
C5    1   -0.020976    0.379447    0.856725    11.00000    0.06168    0.08601 = 
         0.10448    0.01362    0.00477   -0.02612 
AFIX  43 
H5    2   -0.103331    0.317953    0.830748    11.00000   -1.20000 
AFIX   0 
C6    1    0.042113    0.479134    0.785136    11.00000    0.05506    0.07315 = 
         0.07425    0.00587   -0.00220   -0.00873 
AFIX  43 
H6    2    0.001399    0.484368    0.710919    11.00000   -1.20000 
AFIX   0 
C7    1    0.165132    0.572088    0.821114    11.00000    0.04500    0.05045 = 
         0.05893    0.00403    0.00890    0.00215 
C8    1    0.233845    0.675784    0.740270    11.00000    0.04841    0.06026 = 
         0.04895   -0.00250    0.00672   -0.00264 
C9    1    0.367038    0.639521    0.721786    11.00000    0.05905    0.07170 = 
         0.05823    0.00517    0.01370   -0.00126 
C10   1    0.499031    0.601150    0.706211    11.00000    0.05825    0.09013 = 
         0.07947    0.00704    0.02278    0.00363 
C11   1    0.629328    0.674113    0.776501    11.00000    0.05943    0.14773 = 
         0.11376    0.00278    0.01501   -0.00755 
AFIX 137 
H11A  2    0.597167    0.751398    0.827841    11.00000   -1.50000 
H11B  2    0.689679    0.729349    0.729636    11.00000   -1.50000 
H11C  2    0.684411    0.588223    0.816948    11.00000   -1.50000 
AFIX   0 
C12   1    0.529961    0.481851    0.618240    11.00000    0.09982    0.11626 = 
         0.11671   -0.00971    0.04702    0.01788 
AFIX  23 
H12A  2    0.596325    0.533842    0.573388    11.00000   -1.20000 
H12B  2    0.580188    0.387706    0.654481    11.00000   -1.20000 
AFIX   0 
C13   1    0.404779    0.422904    0.544897    11.00000    0.15540    0.15268 = 
         0.14350   -0.06904    0.03631   -0.00421 
AFIX 137 
H13A  2    0.361360    0.512442    0.500720    11.00000   -1.50000 
H13B  2    0.334656    0.377778    0.588153    11.00000   -1.50000 
H13C  2    0.435122    0.339315    0.497071    11.00000   -1.50000 
AFIX   0 
C14   1    0.150766    0.815865    0.685088    11.00000    0.05684    0.05747 = 
         0.04386   -0.00175    0.00024   -0.00518 
C15   1    0.018342    0.864484    0.715014    11.00000    0.07069    0.07663 = 
         0.07054    0.01218    0.01015    0.01219 
AFIX  43 
H15   2   -0.020944    0.807387    0.770393    11.00000   -1.20000 
AFIX   0 
C16   1   -0.056670    0.996757    0.663871    11.00000    0.08840    0.10191 = 
         0.10224    0.02180    0.00814    0.03402 
AFIX  43 
H16   2   -0.145842    1.027590    0.685044    11.00000   -1.20000 
AFIX   0 
C17   1   -0.000700    1.083038    0.582082    11.00000    0.12334    0.07669 = 
         0.09192    0.02498   -0.00870    0.01969 
AFIX  43 
H17   2   -0.051253    1.172417    0.548175    11.00000   -1.20000 
AFIX   0 
C18   1    0.128829    1.036873    0.551174    11.00000    0.11416    0.07554 = 
         0.06917    0.01971    0.00381   -0.01016 
AFIX  43 
H18   2    0.167169    1.094780    0.495699    11.00000   -1.20000 
AFIX   0 
C19   1    0.204216    0.904583    0.601420    11.00000    0.07778    0.07026 = 
         0.05880    0.00525    0.00942   -0.00950 
AFIX  43 
H19   2    0.292670    0.874113    0.578837    11.00000   -1.20000 
AFIX   0 
C20   1    0.641872    0.655280    1.164479    11.00000    0.10997    0.08488 = 
         0.08987    0.00091   -0.03176   -0.01402 
AFIX 137 
H20A  2    0.663091    0.540143    1.173465    11.00000   -1.50000 
H20B  2    0.567541    0.685116    1.208951    11.00000   -1.50000 
H20C  2    0.728675    0.717813    1.187742    11.00000   -1.50000 
AFIX   0 
H1    2    0.498183    0.481849    0.992730    11.00000    0.07319 
HKLF 4 
  
REM  dm15150 in P2(1) 
REM R1 =  0.0350 for    2835 Fo > 4sig(Fo)  and  0.0357 for all    2925 data 
REM    216 parameters refined using      1 restraints 
  
END 
  
WGHT      0.0686      0.0370 
  
REM Instructions for potential hydrogen bonds 
EQIV $1 -x+1, y-1/2, -z+2 
HTAB C20 O1_$1 
HTAB N1 O1_$1 
HTAB N1 O2_$1 
  
REM Highest difference peak  0.125,  deepest hole -0.120,  1-sigma level  0.025 
Q1    1   0.6000  0.3158  0.6441  11.00000  0.05    0.12 
Q2    1   0.3250  0.7719  1.0443  11.00000  0.05    0.12 
Q3    1   0.4594  0.5652  0.7602  11.00000  0.05    0.10 
Q4    1   0.4743  0.8102  0.8594  11.00000  0.05    0.10 
Q5    1   0.4463  0.4974  1.0616  11.00000  0.05    0.10 
Q6    1   0.3221  0.6986  0.7627  11.00000  0.05    0.10 
Q7    1   0.5853  0.5741  1.2012  11.00000  0.05    0.09 
Q8    1   0.1402  0.4803  0.7969  11.00000  0.05    0.09 
Q9    1   0.1591  0.8174  0.6229  11.00000  0.05    0.08 
Q10   1  -0.0179  1.0828  0.6395  11.00000  0.05    0.08 
Q11   1   0.0095  1.1752  0.5656  11.00000  0.05    0.08 
Q12   1   0.3872  0.5377  0.7053  11.00000  0.05    0.08 
Q13   1   0.0451  0.4074  0.6861  11.00000  0.05    0.08 
Q14   1   0.1050  0.8793  0.7290  11.00000  0.05    0.08 
Q15   1   0.1640  0.5487  0.9806  11.00000  0.05    0.08 
Q16   1   0.6783  0.7747  0.7191  11.00000  0.05    0.07 
Q17   1   0.0790  1.1041  0.5961  11.00000  0.05    0.07 
Q18   1   0.1904  0.6522  0.7787  11.00000  0.05    0.07 
Q19   1   0.2973  0.6028  0.6984  11.00000  0.05    0.07 
Q20   1   0.0753  0.5710  0.8055  11.00000  0.05    0.07 
; 
_shelx_res_checksum   62466 
  
_shelx_hkl_file 
; 
  -1   0   0   -0.28    0.01 
  -2   0   0  337.17   11.01 
  -3   0   0   75.47    2.43 
   3   0   0   73.05    2.17 
   4   0   0    0.16    0.03 
  -4   0   0    0.18    0.03 
   5   0   0  132.49    3.83 
  -5   0   0  128.79    5.05 
  -5   0   0  132.38    4.11 
  -6   0   0   91.91    2.88 
  -6   0   0   90.21    3.54 
  -7   0   0   10.51    0.49 
  -7   0   0    9.91    0.39 
  -8   0   0    7.47    0.22 
  -8   0   0    7.27    0.25 
  -8   0   0    7.31    0.38 
  -8   0   0    7.29    0.26 
  -9   0   0    0.48    0.06 
  -9   0   0    0.37    0.09 
  -9   0   0    0.42    0.05 
  -9   0   0    0.43    0.06 
 -10   0   0    3.15    0.11 
 -10   0   0    3.05    0.13 
 -10   0   0    3.18    0.13 
 -11   0   0    0.74    0.05 
   0   1   0   -0.37    0.01 
  -2  -1   0  134.43    5.41 
   2  -1   0  141.68    4.34 
  -2  -1   0  143.19    4.35 
  -2   1   0  146.79    4.61 
   2   1   0  133.16    4.02 
   2   1   0  134.11    4.54 
   4  -1   0    1.87    0.10 
  -4  -1   0    2.13    0.11 
  -4   1   0    1.89    0.10 
  -4   1   0    1.75    0.10 
  -4   1   0    2.04    0.12 
   4   1   0    2.00    0.09 
  -5  -1   0   25.28    1.04 
   5  -1   0   25.74    0.80 
  -5  -1   0   25.98    0.85 
  -5   1   0   24.58    1.04 
  -5   1   0   26.35    0.84 
   6  -1   0    7.89    0.31 
  -6  -1   0    8.33    0.38 
   6  -1   0    7.76    0.30 
  -6  -1   0    7.63    0.31 
  -6   1   0    8.13    0.39 
  -6   1   0    8.12    0.31 
   7  -1   0   14.97    0.54 
  -7  -1   0   15.66    0.67 
   7  -1   0   14.74    0.52 
  -7  -1   0   13.97    0.54 
  -7   1   0   14.43    0.45 
  -7   1   0   15.83    0.68 
  -8  -1   0    7.62    0.22 
  -8  -1   0    7.42    0.38 
  -8  -1   0    7.01    0.25 
  -8  -1   0    7.19    0.27 
  -8   1   0    7.49    0.26 
  -8   1   0    7.33    0.21 
  -8   1   0    7.58    0.25 
  -8   1   0    7.13    0.26 
  -8   1   0    7.40    0.39 
  -9  -1   0    5.62    0.21 
  -9  -1   0    5.30    0.17 
  -9  -1   0    4.90    0.29 
  -9  -1   0    5.21    0.19 
  -9   1   0    4.86    0.29 
  -9   1   0    5.30    0.20 
  -9   1   0    5.22    0.16 
  -9   1   0    5.52    0.20 
  -9   1   0    5.44    0.20 
 -10  -1   0    0.99    0.08 
 -10  -1   0    1.10    0.06 
 -10  -1   0    1.04    0.07 
 -10   1   0    0.93    0.06 
 -10   1   0    0.95    0.07 
 -10   1   0    0.94    0.07 
 -11  -1   0    0.54    0.03 
 -11  -1   0    0.66    0.05 
 -11   1   0    0.60    0.04 
   0  -2   0  262.92    8.41 
   0   2   0  263.24    7.78 
   0   2   0  279.91    8.83 
   1  -2   0  778.84   24.14 
  -1  -2   0  763.38   24.14 
  -1   2   0  779.08   22.51 
   1   2   0  791.12   25.41 
  -3  -2   0  195.35    7.65 
  -3  -2   0  198.68    6.18 
   3  -2   0  198.83    6.22 
  -3   2   0  199.51    6.48 
  -4  -2   0   78.35    2.42 
   4  -2   0   78.81    2.41 
   4  -2   0   76.42    2.26 
  -4  -2   0   75.60    2.96 
  -4   2   0   73.94    2.54 
  -5  -2   0    1.90    0.13 
  -5  -2   0    2.11    0.12 
   5  -2   0    2.11    0.12 
   5  -2   0    1.86    0.11 
  -5   2   0    2.03    0.14 
   6  -2   0    4.46    0.20 
  -6  -2   0    4.26    0.24 
   6  -2   0    3.92    0.19 
  -6  -2   0    4.11    0.20 
  -6   2   0    4.48    0.25 
  -7  -2   0   16.92    0.69 
  -7  -2   0   14.17    0.57 
   7  -2   0   14.41    0.54 
   7  -2   0   15.48    0.56 
  -7   2   0   15.14    0.47 
  -7   2   0   15.44    0.47 
  -7   2   0   17.38    0.71 
  -8  -2   0    9.50    0.31 
  -8  -2   0    9.41    0.46 
  -8  -2   0    9.44    0.33 
  -8  -2   0    9.83    0.27 
  -8   2   0    9.23    0.31 
  -8   2   0    9.86    0.48 
  -8   2   0    9.70    0.26 
  -8   2   0    9.92    0.31 
  -8   2   0    9.80    0.32 
  -9  -2   0    1.57    0.08 
  -9  -2   0    1.61    0.10 
  -9  -2   0    1.80    0.11 
  -9   2   0    1.81    0.10 
  -9   2   0    1.70    0.10 
  -9   2   0    1.66    0.08 
  -9   2   0    1.51    0.14 
  -9   2   0    1.59    0.10 
 -10  -2   0    0.06    0.03 
 -10  -2   0    0.03    0.03 
 -10  -2   0    0.07    0.02 
 -10   2   0    0.03    0.03 
 -10   2   0    0.04    0.03 
   0  -3   0   -0.04    0.02 
   0   3   0   -0.01    0.02 
  -1  -3   0  113.77    4.63 
  -1  -3   0  120.64    3.73 
   1  -3   0  118.21    3.73 
  -1   3   0  128.61    3.94 
   1   3   0  117.22    3.92 
  -2  -3   0    2.37    0.13 
   2  -3   0    2.25    0.11 
  -2  -3   0    2.76    0.12 
  -2   3   0    2.34    0.13 
  -3  -3   0   39.61    1.30 
   3  -3   0   43.19    1.30 
  -3  -3   0   39.40    1.61 
  -3   3   0   40.46    1.38 
  -4  -3   0   31.27    1.05 
   4  -3   0   31.43    0.98 
   4  -3   0   32.39    1.04 
  -4   3   0   32.41    1.11 
   5  -3   0   16.58    0.58 
  -5  -3   0   16.05    0.59 
   5  -3   0   17.21    0.56 
  -5   3   0   17.01    0.62 
   6  -3   0    7.18    0.29 
  -6  -3   0    6.68    0.30 
   6  -3   0    7.65    0.30 
  -6   3   0    7.37    0.37 
  -6   3   0    7.18    0.26 
  -7  -3   0    3.87    0.18 
  -7  -3   0    4.16    0.15 
  -7   3   0    4.23    0.26 
  -7   3   0    3.86    0.16 
  -7   3   0    4.03    0.14 
  -7   3   0    4.31    0.18 
  -7   3   0    4.15    0.18 
  -7   3   0    3.99    0.16 
  -8  -3   0    8.84    0.31 
  -8  -3   0    8.65    0.25 
  -8   3   0    8.80    0.31 
  -8   3   0    9.14    0.29 
  -8   3   0    8.90    0.30 
  -8   3   0    8.52    0.44 
  -8   3   0    9.25    0.24 
  -9  -3   0    0.44    0.06 
  -9  -3   0    0.45    0.05 
  -9   3   0    0.50    0.06 
  -9   3   0    0.42    0.06 
 -10  -3   0    0.19    0.03 
 -10  -3   0    0.30    0.04 
 -10   3   0    0.27    0.04 
 -10   3   0    0.30    0.04 
   0  -4   0  125.62    4.02 
   0   4   0  131.31    4.24 
   1  -4   0   50.31    1.62 
  -1  -4   0   54.97    1.62 
  -1   4   0   48.51    1.71 
   1   4   0   48.87    1.70 
  -2  -4   0    6.00    0.24 
   2  -4   0    6.03    0.24 
   2  -4   0    6.52    0.23 
  -2   4   0    6.10    0.27 
  -3  -4   0   41.04    1.34 
   3  -4   0   41.77    1.26 
   3  -4   0   42.59    1.34 
  -3   4   0   40.46    1.43 
  -4  -4   0   14.66    0.53 
   4  -4   0   14.40    0.50 
   4  -4   0   15.01    0.53 
  -4   4   0   15.32    0.57 
   5  -4   0   20.10    0.70 
  -5  -4   0   18.96    0.70 
   5  -4   0   20.63    0.67 
  -5   4   0   20.77    0.76 
  -6  -4   0   25.03    0.76 
  -6   4   0   26.62    0.75 
  -6   4   0   24.76    0.70 
  -6   4   0   25.55    0.73 
  -6   4   0   27.11    1.10 
  -7  -4   0    4.83    0.17 
  -7  -4   0    4.62    0.21 
  -7   4   0    4.75    0.18 
  -7   4   0    4.61    0.28 
  -7   4   0    4.87    0.20 
  -7   4   0    4.85    0.20 
  -8  -4   0    4.26    0.19 
  -8  -4   0    4.26    0.15 
  -8   4   0    4.17    0.16 
  -8   4   0    4.29    0.18 
  -8   4   0    4.39    0.18 
  -8   4   0    4.17    0.26 
  -9  -4   0    0.51    0.06 
  -9  -4   0    0.55    0.05 
  -9   4   0    0.71    0.06 
  -9   4   0    0.70    0.06 
  -9   4   0    0.52    0.06 
 -10  -4   0    0.11    0.02 
 -10  -4   0    0.11    0.03 
 -10   4   0    0.09    0.02 
   0  -5   0    0.02    0.04 
   0   5   0    0.03    0.03 
   1  -5   0   20.91    0.70 
  -1  -5   0   19.78    0.68 
  -1   5   0   19.35    0.73 
   2  -5   0   29.85    0.97 
  -2  -5   0   28.55    0.95 
  -2   5   0   27.31    1.02 
   3  -5   0   13.35    0.49 
  -3  -5   0   12.72    0.48 
  -3   5   0   13.20    0.52 
   4  -5   0   19.05    0.66 
   4  -5   0   18.83    0.61 
  -4  -5   0   18.22    0.66 
  -4   5   0   17.66    0.55 
  -5  -5   0    9.66    0.34 
  -5  -5   0    9.99    0.35 
  -5   5   0   10.59    0.35 
  -5   5   0   10.29    0.32 
  -6  -5   0    8.36    0.30 
  -6  -5   0    7.98    0.29 
  -6   5   0    8.64    0.30 
  -6   5   0    8.10    0.42 
  -6   5   0    8.45    0.28 
  -6   5   0    7.88    0.26 
   7  -5   0    0.01    0.05 
  -7  -5   0    0.06    0.05 
  -7  -5   0   -0.02    0.03 
  -7   5   0    0.04    0.05 
  -7   5   0   -0.01    0.03 
  -7   5   0    0.05    0.04 
  -7   5   0    0.02    0.03 
  -8  -5   0    0.01    0.04 
  -8  -5   0    0.00    0.03 
  -8   5   0   -0.02    0.03 
  -8   5   0    0.05    0.03 
  -8   5   0    0.03    0.04 
  -9  -5   0    0.42    0.05 
  -9  -5   0    0.33    0.03 
  -9   5   0    0.41    0.04 
  -9   5   0    0.35    0.04 
  -9   5   0    0.46    0.04 
   0  -6   0   15.85    0.57 
   0   6   0   15.86    0.61 
   1  -6   0    9.84    0.39 
  -1  -6   0    9.76    0.38 
  -2  -6   0    0.90    0.10 
   2  -6   0    0.76    0.10 
  -3  -6   0   30.30    0.81 
   3   6   0   30.85    0.88 
  -4  -6   0   18.84    0.59 
  -4  -6   0   19.50    0.59 
  -4  -6   0   19.74    0.52 
  -4   6   0   19.23    0.57 
   4   6   0   18.86    0.58 
  -5  -6   0    7.80    0.29 
  -5  -6   0    7.80    0.29 
  -5   6   0    8.02    0.28 
  -6  -6   0    2.20    0.14 
  -6  -6   0    2.45    0.14 
  -6   6   0    2.42    0.13 
  -7  -6   0    1.00    0.07 
  -7  -6   0    1.03    0.09 
  -7   6   0    1.01    0.08 
  -7   6   0    1.12    0.07 
   7   6   0    0.87    0.08 
  -8  -6   0    0.48    0.05 
  -8  -6   0    0.38    0.04 
  -8   6   0    0.45    0.05 
  -8   6   0    0.57    0.05 
   0   7   0   -0.01    0.05 
  -1  -7   0    0.62    0.07 
  -1  -7   0    0.54    0.07 
   1   7   0    0.53    0.08 
   1   7   0    0.59    0.08 
  -1   7   0    0.57    0.08 
  -2  -7   0    1.82    0.13 
  -2  -7   0    1.85    0.10 
   2   7   0    1.79    0.14 
  -2   7   0    1.65    0.13 
  -3  -7   0    6.47    0.21 
  -3  -7   0    6.71    0.26 
  -3  -7   0    6.19    0.25 
   3   7   0    6.86    0.27 
  -4  -7   0    4.15    0.19 
  -4  -7   0    4.45    0.13 
  -4  -7   0    4.47    0.20 
   4   7   0    4.13    0.20 
  -5  -7   0    1.59    0.12 
  -5  -7   0    1.50    0.11 
   5   7   0    1.61    0.12 
  -5   7   0    1.51    0.10 
  -6  -7   0    0.48    0.06 
   6   7   0    0.50    0.07 
  -6   7   0    0.47    0.06 
   0  -8   0   10.45    0.32 
   0   8   0   10.16    0.36 
  -1  -8   0    1.77    0.10 
   1   8   0    1.75    0.14 
  -1   8   0    1.58    0.13 
  -2  -8   0   14.22    0.40 
   2   8   0   14.45    0.44 
  -2   8   0   13.54    0.44 
   2   8   0   14.57    0.46 
  -3  -8   0    3.69    0.12 
   3   8   0    3.68    0.18 
   3   8   0    3.84    0.18 
   4   8   0    4.38    0.18 
   4   8   0    4.39    0.19 
   5   8   0    0.68    0.07 
  -6  -8   0    0.42    0.04 
   6   8   0    0.43    0.05 
   0  -9   0    0.02    0.03 
   0   9   0   -0.03    0.05 
   1  -9   0    4.16    0.15 
  -1  -9   0    4.41    0.15 
   1   9   0    4.67    0.19 
  -1   9   0    4.47    0.18 
  -2  -9   0    2.24    0.08 
   2   9   0    2.11    0.12 
   2   9   0    2.27    0.12 
   3   9   0    1.27    0.09 
   3   9   0    1.37    0.09 
   4   9   0    0.37    0.05 
 -11   0   1    0.11    0.03 
 -11   0   1    0.10    0.02 
 -11   0   1    0.08    0.02 
 -10   0   1    4.03    0.15 
 -10   0   1    4.06    0.16 
 -10   0   1    3.77    0.12 
  -9   0   1    0.36    0.06 
  -9   0   1    0.56    0.05 
  -9   0   1    0.41    0.09 
  -9   0   1    0.38    0.05 
  -8   0   1    1.60    0.12 
  -8   0   1    1.75    0.09 
  -8   0   1    1.79    0.11 
  -8   0   1    1.93    0.16 
  -7   0   1    5.26    0.24 
  -7   0   1    5.56    0.30 
  -6   0   1    0.32    0.07 
  -6   0   1    0.12    0.04 
  -5   0   1   22.37    0.72 
   5   0  -1   21.55    0.67 
  -5   0   1   20.96    0.89 
  -4   0   1    5.08    0.20 
  -3   0   1  137.28    4.30 
  -3   0   1  137.85    4.02 
  -3   0   1  139.73    4.53 
  -2   0   1   82.73    2.60 
  -2   0   1   84.79    2.42 
  -2   0   1   82.05    2.72 
  -1   0   1  981.03   33.19 
   0   0   1  328.31   11.58 
  -1   0  -1  161.12    5.18 
   1   0   1  155.20    4.61 
  -2   0  -1    1.03    0.05 
  -2   0  -1    0.82    0.04 
  -3   0  -1   26.72    0.84 
   3   0   1   26.56    0.79 
  -3   0  -1   25.73    0.87 
  -4   0  -1   47.63    1.45 
  -4   0  -1   42.25    1.78 
   4   0   1   46.76    1.35 
   5   0   1    0.20    0.04 
  -5   0  -1    0.24    0.05 
  -5   0  -1    0.30    0.06 
  -6   0  -1   37.35    1.47 
   6   0   1   35.88    1.12 
  -6   0  -1   35.98    1.19 
  -7   0  -1    2.03    0.16 
  -7   0  -1    1.85    0.12 
  -8   0  -1    0.26    0.05 
  -8   0  -1    0.19    0.05 
  -8   0  -1    0.13    0.06 
  -8   0  -1    0.19    0.05 
  -8   0  -1    0.18    0.04 
  -9   0  -1    2.28    0.12 
  -9   0  -1    2.15    0.09 
  -9   0  -1    2.00    0.12 
  -9   0  -1    1.93    0.16 
 -10   0  -1    0.06    0.03 
 -10   0  -1    0.08    0.03 
 -10   0  -1    0.10    0.03 
 -11   0  -1    0.95    0.05 
 -11   0  -1    0.93    0.04 
 -11  -1   1    0.06    0.02 
 -11  -1   1    0.11    0.03 
 -11   1   1    0.09    0.02 
 -10  -1   1    0.85    0.06 
 -10  -1   1    0.76    0.05 
 -10  -1   1    0.82    0.07 
 -10   1   1    0.69    0.06 
 -10   1   1    0.75    0.05 
 -10   1   1    0.84    0.07 
  -9  -1   1    0.31    0.04 
  -9  -1   1    0.27    0.07 
  -9  -1   1    0.34    0.05 
  -9  -1   1    0.34    0.06 
  -9   1   1    0.43    0.06 
  -9   1   1    0.25    0.05 
  -9   1   1    0.30    0.05 
  -9   1   1    0.34    0.08 
  -9   1   1    0.37    0.04 
  -8  -1   1    1.09    0.09 
  -8  -1   1    1.08    0.13 
  -8  -1   1    1.15    0.08 
  -8  -1   1    0.89    0.09 
  -8   1   1    1.11    0.09 
  -8   1   1    1.17    0.09 
  -8   1   1    1.20    0.07 
  -8   1   1    1.23    0.10 
  -8   1   1    1.11    0.13 
   7  -1  -1    0.54    0.07 
  -7  -1   1    0.59    0.08 
   7  -1  -1    0.61    0.08 
  -7  -1   1    0.59    0.09 
  -7   1   1    0.63    0.11 
  -6  -1   1    0.70    0.08 
  -6  -1   1    0.77    0.09 
   6  -1  -1    0.66    0.08 
   6  -1  -1    0.74    0.08 
  -6   1   1    0.62    0.09 
  -6   1   1    0.70    0.07 
  -5  -1   1    2.65    0.16 
  -5  -1   1    2.85    0.14 
  -5   1   1    2.86    0.13 
  -5   1   1    2.82    0.17 
  -4  -1   1   51.17    1.61 
  -4   1   1   49.82    1.68 
  -4   1   1   51.01    1.60 
   4   1  -1   50.42    1.49 
  -3  -1   1   88.55    2.72 
  -3   1   1   89.63    2.86 
  -3   1   1   87.69    2.54 
  -3   1   1   87.14    2.72 
   3   1  -1   82.72    2.85 
  -2  -1   1  545.34   17.50 
   2  -1  -1  565.30   17.49 
  -2   1   1  560.08   16.34 
   2   1  -1  553.10   18.38 
  -2   1   1  573.00   17.49 
  -2   1   1  581.93   18.45 
   1  -1  -1    2.67    0.10 
  -1  -1   1    2.74    0.10 
  -1   1   1    2.53    0.10 
   1   1  -1    2.67    0.11 
   0  -1  -1  342.21   10.89 
   0   1   1  361.85   11.47 
   0   1  -1  347.70   11.49 
   1  -1   1  453.11   12.98 
  -1  -1  -1  455.90   13.90 
  -1   1  -1  414.51   16.97 
   1   1   1  461.51   14.58 
   2  -1   1  203.39    5.96 
  -2  -1  -1  207.41    6.37 
  -2  -1  -1  202.25    7.93 
   2   1   1  198.06    5.92 
  -2   1  -1  201.92    6.39 
  -2   1  -1  210.60    6.68 
  -3  -1  -1    2.94    0.16 
   3  -1   1    3.10    0.12 
  -3  -1  -1    2.80    0.13 
   3   1   1    2.59    0.11 
  -3   1  -1    3.66    0.13 
  -3   1  -1    3.34    0.13 
   4  -1   1  137.24    3.89 
  -4  -1  -1  139.13    4.18 
  -4  -1  -1  128.89    5.12 
  -4   1  -1  134.34    4.17 
  -4   1  -1  125.40    5.12 
   4   1   1  137.07    3.88 
  -5  -1  -1   16.60    0.70 
  -5  -1  -1   17.48    0.58 
   5  -1   1   17.21    0.55 
  -5   1  -1   15.92    0.71 
  -5   1  -1   16.60    0.57 
  -6  -1  -1   23.27    0.81 
   6  -1   1   23.49    0.76 
  -6  -1  -1   25.15    0.99 
   6  -1   1   22.53    0.80 
  -6   1  -1   24.93    1.00 
  -6   1  -1   23.15    0.80 
   7  -1   1   33.71    1.11 
  -7  -1  -1   35.61    1.36 
  -7  -1  -1   29.80    1.10 
   7  -1   1   32.74    1.04 
  -7   1  -1   31.70    0.92 
  -7   1  -1   34.32    1.36 
  -8  -1  -1   25.07    0.61 
  -8  -1  -1   25.57    1.08 
  -8  -1  -1   26.12    0.75 
  -8  -1  -1   26.36    0.72 
  -8   1  -1   25.22    0.61 
  -8   1  -1   25.78    1.08 
  -8   1  -1   25.59    0.73 
  -8   1  -1   25.32    0.71 
  -8   1  -1   25.08    0.74 
  -9  -1  -1    6.99    0.23 
  -9  -1  -1    7.06    0.24 
  -9  -1  -1    5.80    0.33 
  -9  -1  -1    6.98    0.20 
  -9   1  -1    6.15    0.34 
  -9   1  -1    6.57    0.23 
  -9   1  -1    6.70    0.19 
  -9   1  -1    6.43    0.23 
  -9   1  -1    6.22    0.23 
 -10  -1  -1    0.48    0.05 
 -10  -1  -1    0.54    0.04 
 -10  -1  -1    0.56    0.05 
 -10   1  -1    0.59    0.05 
 -10   1  -1    0.46    0.05 
 -10   1  -1    0.55    0.05 
 -10   1  -1    0.57    0.05 
 -10  -2   1    0.09    0.04 
 -10  -2   1    0.04    0.03 
 -10   2   1    0.04    0.03 
 -10   2   1    0.06    0.03 
  -9  -2   1    0.17    0.04 
  -9  -2   1    0.27    0.06 
  -9   2   1    0.15    0.04 
  -9   2   1    0.28    0.04 
  -9   2   1    0.26    0.05 
  -9   2   1    0.19    0.07 
  -9   2   1    0.14    0.04 
  -8  -2   1    1.26    0.09 
  -8  -2   1    1.05    0.12 
  -8  -2   1    1.19    0.10 
  -8   2   1    1.24    0.14 
  -8   2   1    0.86    0.08 
  -8   2   1    0.96    0.08 
  -8   2   1    1.22    0.09 
  -8   2   1    1.14    0.07 
  -7  -2   1    0.04    0.04 
   7  -2  -1   -0.01    0.04 
  -7  -2   1    0.18    0.06 
   7  -2  -1    0.01    0.04 
  -7   2   1    0.07    0.04 
  -7   2   1    0.01    0.03 
  -7   2   1    0.03    0.05 
  -6  -2   1   12.28    0.55 
   6  -2  -1   12.81    0.44 
  -6  -2   1   11.76    0.46 
   6  -2  -1   12.56    0.46 
  -6   2   1   13.52    0.58 
   5  -2  -1    7.02    0.27 
  -5  -2   1    7.00    0.28 
  -5  -2   1    7.46    0.33 
  -5   2   1    6.95    0.29 
  -4  -2   1   16.64    0.55 
  -4  -2   1   15.18    0.65 
   4  -2  -1   16.17    0.54 
  -4   2   1   15.78    0.57 
   3  -2  -1  129.46    3.96 
  -3  -2   1  127.75    3.97 
  -3   2   1  127.52    4.18 
  -3   2   1  124.63    3.70 
  -2  -2   1   59.88    2.43 
  -2  -2   1   63.84    1.96 
   2  -2  -1   61.76    1.96 
  -2   2   1   64.38    1.83 
   2   2  -1   61.50    2.06 
  -2   2   1   64.49    2.08 
  -1  -2   1  708.65   22.90 
   1  -2  -1  725.80   22.89 
   1   2  -1  736.88   24.11 
  -1   2   1  750.35   21.36 
  -1   2   1  766.36   24.19 
   0  -2   1  219.67    7.17 
   0  -2  -1  230.76    7.16 
   0  -2   1  229.31    6.65 
   0   2   1  227.06    7.56 
   0   2  -1  240.03    7.55 
   0   2   1  228.61    6.64 
  -1  -2  -1  217.18    6.64 
  -1  -2  -1  201.80    8.23 
   1  -2   1  210.90    6.62 
   1  -2   1  206.94    6.15 
   1   2   1  219.11    6.94 
  -1   2  -1  218.55    6.96 
  -1   2  -1  209.35    7.55 
   1   2   1  211.02    6.13 
   2  -2   1  102.81    3.26 
  -2  -2  -1  107.03    4.07 
   2  -2   1  108.13    3.05 
  -2  -2  -1  107.88    3.27 
   2   2   1   99.58    3.03 
  -2   2  -1  103.79    3.45 
   3  -2   1  169.26    5.00 
   3  -2   1  172.93    5.37 
  -3  -2  -1  173.49    6.66 
  -3   2  -1  173.03    5.64 
  -4  -2  -1   53.12    1.65 
   4  -2   1   51.21    1.64 
   4  -2   1   51.20    1.54 
  -4  -2  -1   53.95    2.05 
  -4  -2  -1   50.13    2.01 
  -4   2  -1   50.34    1.73 
  -5  -2  -1    3.15    0.16 
   5  -2   1    3.25    0.15 
  -5  -2  -1    3.59    0.19 
   5  -2   1    3.28    0.16 
  -5   2  -1    3.05    0.19 
  -6  -2  -1    4.02    0.20 
   6  -2   1    4.25    0.20 
   6  -2   1    4.34    0.20 
  -6  -2  -1    4.47    0.25 
  -6   2  -1    4.71    0.26 
  -7  -2  -1    7.13    0.26 
  -7  -2  -1    7.11    0.25 
  -7  -2  -1    7.75    0.37 
  -7  -2  -1    7.01    0.21 
  -7   2  -1    7.65    0.38 
  -7   2  -1    6.92    0.25 
  -7   2  -1    6.84    0.26 
  -7   2  -1    7.14    0.25 
  -7   2  -1    7.36    0.21 
  -7   2  -1    7.12    0.26 
  -8  -2  -1    1.11    0.10 
  -8  -2  -1    0.99    0.07 
  -8  -2  -1    0.97    0.09 
  -8   2  -1    0.98    0.12 
  -8   2  -1    0.84    0.08 
  -8   2  -1    1.19    0.10 
  -8   2  -1    0.98    0.07 
  -8   2  -1    0.90    0.08 
  -9  -2  -1    0.55    0.05 
  -9  -2  -1    0.51    0.06 
  -9  -2  -1    0.57    0.07 
  -9   2  -1    0.65    0.07 
  -9   2  -1    0.57    0.05 
  -9   2  -1    0.55    0.09 
  -9   2  -1    0.45    0.06 
  -9   2  -1    0.55    0.07 
 -10  -2  -1    0.16    0.03 
 -10  -2  -1    0.19    0.04 
 -10  -2  -1    0.13    0.03 
 -10   2  -1    0.16    0.03 
 -10   2  -1    0.15    0.03 
 -10  -3   1    0.26    0.04 
 -10  -3   1    0.23    0.03 
 -10   3   1    0.26    0.04 
 -10   3   1    0.27    0.04 
  -9  -3   1    0.29    0.06 
  -9  -3   1    0.23    0.04 
  -9   3   1    0.22    0.04 
  -9   3   1    0.19    0.04 
  -8  -3   1    1.40    0.11 
  -8  -3   1    1.52    0.09 
  -8   3   1    1.55    0.10 
  -8   3   1    1.55    0.11 
  -8   3   1    1.47    0.11 
  -8   3   1    1.60    0.08 
  -8   3   1    1.44    0.15 
  -7  -3   1    8.36    0.31 
  -7  -3   1    8.24    0.25 
  -7   3   1    8.72    0.30 
  -7   3   1    8.42    0.23 
  -7   3   1    8.55    0.28 
  -7   3   1    8.75    0.29 
  -7   3   1    8.80    0.44 
   6  -3  -1    1.54    0.11 
   6  -3  -1    1.57    0.11 
  -6  -3   1    1.48    0.11 
  -6   3   1    1.42    0.14 
  -6   3   1    1.49    0.10 
   5  -3  -1    9.61    0.36 
  -5  -3   1   10.14    0.38 
   5  -3  -1    9.27    0.35 
  -5   3   1   10.07    0.40 
  -4  -3   1   22.33    0.75 
   4  -3  -1   22.68    0.74 
  -4   3   1   22.28    0.80 
   3  -3  -1    4.77    0.18 
  -3  -3   1    4.35    0.18 
  -3   3   1    4.30    0.20 
   2  -3  -1   33.13    1.05 
  -2  -3   1   32.42    1.05 
  -2   3   1   33.11    1.12 
   2   3  -1   32.66    1.10 
  -2   3   1   32.95    0.99 
  -1  -3   1  111.82    3.52 
   1  -3  -1  112.67    3.53 
  -1   3   1  113.97    3.72 
  -1   3   1  112.56    3.28 
   1   3  -1  114.49    3.71 
   0  -3   1    7.76    0.28 
   0  -3   1    7.37    0.24 
   0  -3  -1    7.60    0.28 
   0   3   1    7.60    0.24 
   0   3   1    8.16    0.29 
   0   3  -1    8.02    0.29 
  -1  -3  -1   67.61    2.08 
   1  -3   1   64.24    1.93 
  -1  -3  -1   64.11    2.59 
   1  -3   1   67.01    2.08 
   1   3   1   67.16    2.18 
  -1   3  -1   67.10    2.20 
   2  -3   1   77.57    2.42 
  -2  -3  -1   78.31    2.43 
  -2  -3  -1   77.69    3.02 
   2  -3   1   75.57    2.26 
  -2   3  -1   77.10    2.57 
   3  -3   1  101.40    2.93 
  -3  -3  -1   94.87    3.89 
  -3  -3  -1  100.47    3.13 
   3  -3   1  101.79    3.13 
  -3   3  -1  100.85    3.31 
   4  -3   1   30.88    0.96 
   4  -3   1   29.50    0.91 
  -4  -3  -1   29.21    0.97 
  -4  -3  -1   28.89    1.20 
  -4   3  -1   28.77    1.03 
   5  -3   1   13.80    0.47 
  -5  -3  -1   12.81    0.48 
   5  -3   1   12.50    0.45 
  -5   3  -1   13.00    0.58 
  -6  -3  -1    8.14    0.34 
   6  -3   1    8.03    0.32 
   6  -3   1    8.21    0.33 
  -6   3  -1    8.73    0.41 
  -6   3  -1    7.77    0.29 
  -7  -3  -1    9.41    0.31 
  -7  -3  -1    9.41    0.33 
  -7  -3  -1    9.22    0.27 
  -7   3  -1   10.01    0.26 
  -7   3  -1    9.41    0.30 
  -7   3  -1    9.82    0.48 
  -7   3  -1    9.66    0.31 
  -7   3  -1    9.90    0.33 
  -7   3  -1    9.81    0.33 
  -8  -3  -1    1.94    0.10 
  -8  -3  -1    1.96    0.12 
  -8  -3  -1    1.85    0.11 
  -8   3  -1    1.74    0.15 
  -8   3  -1    1.84    0.12 
  -8   3  -1    1.85    0.12 
  -8   3  -1    1.77    0.10 
  -8   3  -1    1.92    0.09 
  -9  -3  -1    0.70    0.07 
  -9  -3  -1    0.81    0.06 
  -9  -3  -1    0.67    0.06 
  -9   3  -1    0.71    0.07 
  -9   3  -1    0.68    0.06 
 -10  -3  -1    0.30    0.03 
 -10  -3  -1    0.35    0.04 
 -10   3  -1    0.31    0.04 
 -10   3  -1    0.38    0.04 
 -10  -4   1    0.59    0.05 
 -10   4   1    0.58    0.04 
 -10   4   1    0.44    0.04 
  -9  -4   1    0.53    0.05 
  -9  -4   1    0.65    0.07 
  -9   4   1    0.51    0.05 
  -9   4   1    0.46    0.05 
  -9   4   1    0.41    0.05 
  -8  -4   1    3.87    0.18 
  -8  -4   1    4.16    0.14 
  -8   4   1    3.94    0.25 
  -8   4   1    3.89    0.17 
  -8   4   1    4.11    0.18 
  -8   4   1    3.61    0.15 
  -7  -4   1   10.73    0.30 
  -7  -4   1   10.80    0.37 
  -7   4   1   11.16    0.33 
  -7   4   1   11.00    0.36 
  -7   4   1   10.78    0.35 
  -7   4   1   10.55    0.53 
  -6  -4   1    2.31    0.15 
  -6   4   1    2.28    0.12 
  -6   4   1    2.77    0.14 
  -6   4   1    2.39    0.13 
   5  -4  -1    1.47    0.11 
  -5  -4   1    1.86    0.12 
   5  -4  -1    1.49    0.11 
  -5   4   1    1.83    0.14 
  -4  -4   1   27.85    0.95 
   4  -4  -1   28.28    0.94 
  -4   4   1   28.60    1.01 
   3  -4  -1    4.90    0.20 
  -3  -4   1    4.51    0.20 
  -3   4   1    4.55    0.22 
   2  -4  -1   84.38    2.65 
  -2  -4   1   84.16    2.64 
  -2   4   1   82.98    2.80 
   1  -4  -1   42.88    1.38 
  -1  -4   1   41.78    1.37 
  -1   4   1   42.38    1.45 
   1   4  -1   43.73    1.45 
   0  -4   1   19.07    0.65 
   0  -4  -1   18.78    0.65 
   0  -4  -1   19.16    0.81 
   0   4  -1   19.76    0.69 
   0   4   1   20.02    0.69 
  -1  -4  -1   21.04    0.70 
   1  -4   1   20.79    0.70 
  -1  -4  -1   20.56    0.87 
   1   4   1   20.81    0.73 
  -1   4  -1   21.60    0.75 
  -2  -4  -1    8.50    0.32 
  -2  -4  -1    9.28    0.39 
   2  -4   1    8.37    0.32 
   2  -4   1    8.59    0.29 
  -2   4  -1    7.94    0.35 
   3  -4   1    9.06    0.31 
  -3  -4  -1    9.04    0.34 
   3  -4   1    8.75    0.33 
  -3   4  -1    8.39    0.36 
   4  -4   1    8.28    0.32 
  -4  -4  -1    8.05    0.33 
   4  -4   1    8.75    0.31 
  -4   4  -1    8.28    0.36 
  -5  -4  -1   25.51    0.90 
   5  -4   1   27.34    0.86 
   5  -4   1   27.72    0.90 
  -5   4  -1   26.27    0.96 
  -5   4  -1   25.30    0.76 
  -6  -4  -1    5.29    0.22 
  -6   4  -1    5.50    0.22 
  -6   4  -1    5.36    0.21 
  -6   4  -1    5.49    0.31 
  -6   4  -1    5.27    0.19 
  -7  -4  -1    1.51    0.09 
  -7  -4  -1    1.46    0.12 
  -7   4  -1    1.50    0.15 
  -7   4  -1    1.61    0.12 
  -7   4  -1    1.61    0.10 
  -7   4  -1    1.82    0.11 
  -8  -4  -1    0.28    0.06 
  -8  -4  -1    0.24    0.04 
  -8   4  -1    0.29    0.05 
  -8   4  -1    0.19    0.05 
  -8   4  -1    0.19    0.06 
  -8   4  -1    0.28    0.05 
  -9  -4  -1    1.40    0.07 
   9  -4   1    1.22    0.09 
  -9  -4  -1    1.32    0.08 
  -9   4  -1    1.48    0.09 
  -9   4  -1    1.28    0.08 
  -9   4  -1    1.32    0.07 
 -10  -4  -1    0.93    0.04 
  -9  -5   1    2.69    0.09 
  -9   5   1    2.72    0.10 
  -9   5   1    2.91    0.12 
  -9   5   1    2.64    0.11 
  -8  -5   1    0.86    0.08 
  -8  -5   1    0.95    0.07 
  -8   5   1    1.00    0.08 
  -8   5   1    1.04    0.08 
  -8   5   1    1.08    0.07 
  -7  -5   1    2.20    0.11 
  -7  -5   1    2.32    0.14 
  -7   5   1    2.02    0.11 
  -7   5   1    2.08    0.17 
  -7   5   1    2.21    0.13 
  -6  -5   1    3.66    0.18 
  -6  -5   1    3.61    0.18 
  -6   5   1    3.64    0.15 
  -6   5   1    3.62    0.17 
  -6   5   1    3.62    0.16 
  -5  -5   1    4.50    0.20 
  -5  -5   1    4.11    0.20 
  -5   5   1    3.57    0.18 
  -5   5   1    3.65    0.16 
  -4  -5   1   11.82    0.46 
   4  -5  -1   12.09    0.46 
   4  -5  -1   12.07    0.43 
  -4   5   1   11.93    0.38 
   3  -5  -1    3.08    0.17 
   3  -5  -1    3.24    0.15 
  -3  -5   1    2.93    0.16 
  -3   5   1    3.34    0.19 
  -2  -5   1    2.63    0.14 
   2  -5  -1    2.45    0.15 
  -2   5   1    2.48    0.15 
  -1  -5   1    8.10    0.31 
   1  -5  -1    8.23    0.32 
   1   5  -1    8.11    0.33 
  -1   5   1    7.56    0.33 
   0  -5  -1   13.56    0.48 
   0  -5   1   13.40    0.48 
   0   5   1   14.00    0.51 
   0   5  -1   13.10    0.52 
  -1  -5  -1   21.01    0.72 
   1  -5   1   21.66    0.73 
  -1   5  -1   20.98    0.78 
   2  -5   1   21.44    0.71 
  -2  -5  -1   19.45    0.70 
  -2   5  -1   20.19    0.76 
   3  -5   1   12.71    0.48 
  -3  -5  -1   13.27    0.48 
  -3   5  -1   12.56    0.52 
   4  -5   1    1.95    0.13 
   4  -5   1    1.89    0.12 
  -4   5  -1    1.81    0.12 
   5  -5   1    7.92    0.28 
  -5  -5  -1    7.94    0.23 
  -5  -5  -1    8.36    0.29 
  -5  -5  -1    8.07    0.29 
  -6  -5  -1    0.54    0.07 
   6  -5   1    0.51    0.07 
  -6  -5  -1    0.51    0.07 
  -6   5  -1    0.47    0.07 
  -6   5  -1    0.65    0.10 
   6   5   1    0.55    0.08 
  -6   5  -1    0.52    0.06 
  -7  -5  -1    2.42    0.11 
  -7  -5  -1    2.35    0.14 
   7  -5   1    2.31    0.13 
  -7   5  -1    2.44    0.12 
  -7   5  -1    2.66    0.14 
  -8  -5  -1    1.38    0.07 
  -8  -5  -1    1.34    0.09 
   8  -5   1    1.29    0.09 
  -8   5  -1    1.26    0.07 
  -8   5  -1    1.46    0.09 
  -8   5  -1    1.27    0.09 
   9  -5   1    0.35    0.04 
  -9  -5  -1    0.27    0.04 
  -9  -5  -1    0.27    0.03 
  -9   5  -1    0.36    0.04 
  -8  -6   1    0.55    0.06 
  -8  -6   1    0.58    0.05 
  -8   6   1    0.53    0.05 
  -8   6   1    0.53    0.05 
  -8   6   1    0.51    0.05 
  -7  -6   1    0.10    0.04 
  -7  -6   1    0.02    0.05 
  -7  -6   1    0.08    0.03 
  -7   6   1    0.02    0.03 
  -7   6   1    0.06    0.03 
   7   6  -1    0.05    0.04 
  -7   6   1    0.05    0.03 
  -6  -6   1    0.40    0.07 
  -6  -6   1    0.42    0.07 
  -6   6   1    0.40    0.05 
  -6   6   1    0.31    0.04 
  -6   6   1    0.43    0.09 
  -6   6   1    0.41    0.06 
  -5  -6   1    0.93    0.10 
  -5  -6   1    0.73    0.09 
  -5   6   1    0.93    0.09 
  -4  -6   1   18.57    0.58 
  -4  -6   1   18.67    0.58 
  -4  -6   1   19.26    0.49 
  -4   6   1   18.94    0.56 
   4   6  -1   18.36    0.57 
  -3  -6   1   19.03    0.57 
  -3  -6   1   19.39    0.52 
   3   6  -1   18.73    0.58 
   2  -6  -1    0.62    0.09 
  -2  -6   1    0.60    0.08 
  -1  -6   1    4.77    0.22 
   1  -6  -1    4.62    0.22 
  -1   6   1    4.35    0.24 
   0  -6   1    5.38    0.24 
   0  -6  -1    5.08    0.24 
   0   6  -1    5.14    0.26 
   1  -6   1    0.20    0.06 
  -1  -6  -1    0.22    0.05 
  -2  -6  -1    9.03    0.37 
   2  -6   1    9.22    0.37 
  -3  -6  -1   23.93    0.64 
  -3  -6  -1   23.56    0.69 
   3   6   1   22.53    0.69 
  -4  -6  -1    2.54    0.11 
   4  -6   1    2.56    0.14 
  -4  -6  -1    2.55    0.15 
  -4   6  -1    2.32    0.14 
   5  -6   1    6.90    0.24 
  -5  -6  -1    6.84    0.26 
  -5  -6  -1    6.60    0.25 
  -5   6  -1    6.83    0.26 
   5   6   1    6.93    0.26 
   6  -6   1    3.67    0.16 
  -6  -6  -1    3.53    0.17 
   6   6   1    3.58    0.17 
  -6   6  -1    3.82    0.17 
  -7  -6  -1    1.23    0.09 
   7  -6   1    1.11    0.09 
  -7  -6  -1    1.15    0.07 
  -7   6  -1    1.15    0.09 
  -8  -6  -1    0.09    0.03 
  -8  -6  -1    0.10    0.03 
  -8   6  -1    0.06    0.03 
  -8   6  -1    0.09    0.03 
  -7  -7   1    0.13    0.03 
  -7  -7   1    0.07    0.04 
  -7   7   1    0.05    0.03 
   7   7  -1    0.08    0.04 
  -6  -7   1    0.50    0.07 
  -6  -7   1    0.54    0.07 
   6   7  -1    0.56    0.07 
  -6   7   1    0.52    0.06 
  -5  -7   1    0.70    0.08 
  -5  -7   1    0.72    0.08 
  -5   7   1    0.88    0.08 
  -4  -7   1    4.45    0.20 
  -4  -7   1    4.96    0.21 
   4   7  -1    4.35    0.21 
  -3  -7   1    6.66    0.26 
  -3  -7   1    6.58    0.21 
  -3  -7   1    6.44    0.26 
  -2  -7   1    5.09    0.21 
  -2  -7   1    4.97    0.21 
  -2  -7   1    4.74    0.17 
   2   7  -1    4.75    0.22 
  -2   7   1    4.50    0.21 
  -1  -7   1    6.38    0.24 
  -1  -7   1    6.39    0.24 
  -1  -7   1    6.31    0.22 
  -1   7   1    6.27    0.25 
   1   7  -1    6.46    0.26 
   0  -7   1    0.12    0.05 
   0   7   1    0.07    0.05 
   0   7  -1    0.07    0.05 
  -1  -7  -1    0.22    0.05 
   1  -7   1    0.29    0.06 
  -1   7  -1    0.29    0.06 
   1   7   1    0.23    0.06 
   1   7   1    0.34    0.06 
   2  -7   1    3.50    0.16 
  -2  -7  -1    3.51    0.15 
  -2  -7  -1    3.48    0.17 
   2   7   1    3.35    0.18 
   2   7   1    3.22    0.17 
  -3  -7  -1    1.67    0.13 
  -3  -7  -1    1.77    0.09 
   3  -7   1    1.53    0.11 
   3   7   1    1.57    0.12 
   3   7   1    1.79    0.14 
   4  -7   1    5.04    0.19 
  -4  -7  -1    5.25    0.16 
   4   7   1    4.97    0.22 
   4   7   1    5.06    0.22 
   5   7   1    2.59    0.15 
  -5   7  -1    2.57    0.13 
  -6   7  -1    0.59    0.06 
   6   7   1    0.54    0.07 
  -7  -7  -1    0.09    0.02 
   7   7   1    0.15    0.04 
  -7   7  -1    0.14    0.03 
  -6  -8   1    0.09    0.03 
  -6  -8   1    0.07    0.02 
   6   8  -1    0.05    0.04 
  -5  -8   1    0.41    0.05 
   5   8  -1    0.45    0.06 
  -4  -8   1    0.23    0.05 
   4   8  -1    0.34    0.07 
   4   8  -1    0.23    0.06 
  -3  -8   1    5.86    0.18 
  -3  -8   1    6.37    0.24 
  -3  -8   1    6.54    0.24 
   3   8  -1    6.69    0.24 
   3   8  -1    6.39    0.25 
  -2  -8   1    6.96    0.26 
  -2  -8   1    7.32    0.23 
  -2  -8   1    7.18    0.26 
   2   8  -1    7.26    0.28 
  -2   8   1    7.10    0.27 
   2   8  -1    7.33    0.26 
  -1  -8   1   12.29    0.37 
  -1  -8   1   12.42    0.40 
   1   8  -1   12.67    0.42 
  -1   8   1   12.48    0.41 
   0  -8   1    7.77    0.25 
   0  -8   1    7.64    0.27 
   0   8  -1    7.27    0.28 
   0   8   1    7.41    0.29 
   1   8   1    0.73    0.09 
   1   8   1    0.77    0.08 
  -1   8  -1    0.91    0.09 
  -2  -8  -1    0.71    0.06 
   2   8   1    0.69    0.09 
   2   8   1    0.78    0.08 
  -3  -8  -1    2.31    0.10 
   3   8   1    2.21    0.14 
   3   8   1    2.43    0.14 
   4   8   1    3.57    0.16 
   4   8   1    3.73    0.17 
   5   8   1    0.05    0.04 
  -6  -8  -1    0.02    0.02 
   6   8   1   -0.04    0.03 
   4   9  -1    0.33    0.05 
   3   9  -1    1.28    0.09 
   3   9  -1    1.04    0.09 
   2   9  -1    0.73    0.08 
  -2   9   1    0.99    0.08 
   1  -9  -1    1.90    0.10 
  -1  -9   1    1.93    0.08 
   1   9  -1    2.24    0.13 
   0  -9   1    1.01    0.07 
   0  -9  -1    1.09    0.07 
   0   9   1    1.04    0.09 
   0   9  -1    1.15    0.09 
  -1  -9  -1    0.07    0.03 
   1  -9   1    0.06    0.03 
   1   9   1    0.15    0.05 
  -1   9  -1    0.09    0.05 
   2  -9   1    2.48    0.11 
  -2  -9  -1    2.65    0.09 
   2   9   1    2.75    0.13 
   2   9   1    2.79    0.13 
   3   9   1    0.70    0.07 
   3   9   1    0.79    0.07 
   4   9   1    0.42    0.05 
 -11   0   2    0.17    0.03 
 -11   0   2    0.14    0.03 
 -11   0   2    0.13    0.02 
 -10   0   2    0.24    0.03 
 -10   0   2    0.25    0.04 
 -10   0   2    0.22    0.04 
  -9   0   2    6.40    0.23 
  -9   0   2    6.38    0.34 
  -9   0   2    6.56    0.19 
  -9   0   2    6.59    0.22 
  -8   0   2    3.60    0.13 
  -8   0   2    3.63    0.23 
  -8   0   2    3.45    0.16 
  -8   0   2    3.54    0.15 
  -7   0   2    0.13    0.06 
  -7   0   2    0.07    0.04 
  -6   0   2    0.74    0.10 
  -6   0   2    0.69    0.07 
  -5   0   2   19.17    0.63 
  -5   0   2   18.03    0.77 
  -4   0   2   27.03    0.91 
  -4   0   2   26.90    0.87 
  -4   0   2   26.71    0.81 
  -3   0   2   63.85    1.87 
  -3   0   2   63.00    2.10 
  -3   0   2   64.80    2.00 
  -2   0   2   25.01    0.81 
  -2   0   2   26.01    0.86 
  -2   0   2   26.22    0.76 
   1   0  -2  171.22    6.22 
  -1   0   2  176.91    5.06 
   0   0   2   52.12    1.62 
   0   0  -2   46.25    1.76 
   0   0   2   48.24    1.44 
  -1   0  -2   69.71    2.16 
  -1   0  -2   71.07    2.69 
  -1   0  -2   67.23    2.28 
   1   0   2   69.36    2.02 
  -2   0  -2   69.30    2.21 
   2   0   2   66.88    1.97 
  -2   0  -2   67.01    2.10 
  -2   0  -2   66.86    2.63 
  -3   0  -2    1.64    0.08 
   3   0   2    1.65    0.08 
  -3   0  -2    1.51    0.11 
  -4   0  -2    4.36    0.18 
  -4   0  -2    4.04    0.21 
   4   0   2    4.38    0.17 
   5   0   2    1.56    0.09 
  -5   0  -2    1.56    0.12 
  -5   0  -2    1.71    0.10 
  -6   0  -2    1.53    0.11 
  -6   0  -2    2.14    0.15 
   6   0   2    1.73    0.11 
  -7   0  -2    1.37    0.14 
  -7   0  -2    1.44    0.11 
  -7   0  -2    1.33    0.10 
  -8   0  -2    4.97    0.16 
  -8   0  -2    4.51    0.20 
  -8   0  -2    4.85    0.28 
  -8   0  -2    5.19    0.20 
  -8   0  -2    4.96    0.20 
  -9   0  -2    1.31    0.13 
  -9   0  -2    1.44    0.10 
  -9   0  -2    1.39    0.10 
  -9   0  -2    1.57    0.08 
 -10   0  -2    0.10    0.03 
 -10   0  -2    0.08    0.03 
 -10   0  -2    0.08    0.03 
 -11  -1   2    0.10    0.02 
 -11  -1   2    0.09    0.03 
 -11   1   2    0.09    0.02 
 -10  -1   2    0.88    0.06 
 -10  -1   2    0.98    0.08 
 -10   1   2    0.88    0.05 
 -10   1   2    0.90    0.07 
 -10   1   2    0.95    0.07 
  -9  -1   2    0.89    0.07 
  -9  -1   2    0.96    0.11 
  -9  -1   2    0.88    0.08 
  -9   1   2    1.02    0.12 
  -9   1   2    1.04    0.08 
  -9   1   2    1.04    0.08 
  -9   1   2    1.11    0.08 
  -9   1   2    1.06    0.07 
  -8  -1   2   17.67    0.76 
  -8  -1   2   17.29    0.43 
  -8  -1   2   17.28    0.53 
  -8   1   2   17.67    0.77 
  -8   1   2   16.57    0.51 
  -8   1   2   17.20    0.49 
  -8   1   2   17.31    0.51 
  -8   1   2   17.36    0.43 
   7  -1  -2    3.41    0.18 
   7  -1  -2    3.39    0.17 
  -7  -1   2    3.82    0.19 
  -7  -1   2    3.70    0.22 
  -7   1   2    3.62    0.23 
   6  -1  -2    1.75    0.11 
  -6  -1   2    1.87    0.13 
  -6  -1   2    1.80    0.11 
  -6   1   2    1.78    0.14 
  -6   1   2    1.90    0.11 
  -5  -1   2   62.92    1.92 
  -5  -1   2   58.70    2.35 
   5  -1  -2   61.68    1.92 
  -5   1   2   60.08    1.91 
  -5   1   2   58.59    2.36 
  -4  -1   2   34.74    1.14 
  -4   1   2   34.95    1.19 
  -4   1   2   35.86    1.13 
  -4   1   2   36.09    1.07 
   3  -1  -2   16.76    0.54 
  -3  -1   2   15.81    0.50 
  -3  -1   2   17.11    0.55 
  -3   1   2   17.29    0.58 
   3   1  -2   16.47    0.57 
  -3   1   2   17.00    0.52 
  -3   1   2   16.48    0.54 
   2  -1  -2  267.92   10.24 
   2  -1  -2  286.05    8.98 
  -2  -1   2  289.02    8.99 
  -2  -1   2  296.96    8.35 
  -2   1   2  291.75    8.41 
   2   1  -2  290.69    9.44 
  -2   1   2  294.66   11.28 
  -1  -1   2  953.72   28.59 
  -1  -1   2  933.32   30.32 
   1  -1  -2  951.22   30.38 
   1  -1  -2  923.91   34.84 
  -1   1   2  982.44   29.95 
  -1   1   2 1000.00   33.96 
   1   1  -2  927.23   33.43 
   0  -1  -2  287.19    9.14 
   0  -1   2  292.52    8.53 
   0   1  -2  295.23   10.50 
   0   1   2  295.51    9.66 
   0   1   2  292.80    8.52 
   0   1  -2  299.96    9.68 
   1  -1   2  790.82   23.05 
  -1  -1  -2  784.28   26.59 
   1   1   2  798.60   27.01 
  -1   1  -2  818.56   28.55 
  -1   1  -2  799.28   29.92 
   1   1   2  789.10   24.86 
   2  -1   2   86.09    2.50 
   2  -1   2   85.81    2.67 
  -2  -1  -2   77.43    3.33 
  -2  -1  -2   90.45    2.68 
   2   1   2   84.25    2.49 
  -2   1  -2   88.49    2.82 
  -2   1  -2   88.71    2.67 
  -3  -1  -2    8.24    0.37 
   3  -1   2    8.16    0.28 
  -3  -1  -2    8.28    0.29 
  -3   1  -2    8.44    0.29 
  -3   1  -2    8.93    0.30 
   3   1   2    7.80    0.27 
   4  -1   2   80.96    2.31 
  -4  -1  -2   80.85    3.09 
  -4  -1  -2   74.05    3.03 
  -4  -1  -2   81.24    2.48 
  -4   1  -2   79.91    2.47 
  -4   1  -2   74.51    3.04 
   4   1   2   78.58    2.30 
  -5  -1  -2   13.15    0.47 
  -5  -1  -2   13.39    0.57 
   5  -1   2   13.04    0.46 
   5  -1   2   13.59    0.45 
  -5   1  -2   12.95    0.57 
  -5   1  -2   13.04    0.46 
   6  -1   2    6.73    0.26 
   6  -1   2    6.00    0.25 
  -6  -1  -2    6.17    0.31 
  -6  -1  -2    5.66    0.25 
  -6   1  -2    6.26    0.32 
  -6   1  -2    5.65    0.25 
  -7  -1  -2    5.18    0.21 
  -7  -1  -2    5.16    0.20 
  -7  -1  -2    5.26    0.17 
  -7  -1  -2    5.71    0.30 
  -7   1  -2    5.02    0.20 
  -7   1  -2    5.01    0.21 
  -7   1  -2    5.74    0.30 
  -7   1  -2    5.24    0.20 
  -8  -1  -2    8.96    0.31 
  -8  -1  -2    8.93    0.30 
  -8  -1  -2    9.37    0.26 
  -8  -1  -2    9.06    0.45 
  -8   1  -2    9.51    0.25 
  -8   1  -2    8.98    0.45 
  -8   1  -2    9.49    0.32 
  -8   1  -2    9.04    0.31 
  -8   1  -2    9.35    0.30 
  -9  -1  -2    0.76    0.06 
  -9  -1  -2    0.67    0.07 
  -9  -1  -2    0.56    0.07 
  -9   1  -2    0.76    0.06 
  -9   1  -2    0.65    0.07 
  -9   1  -2    0.69    0.07 
  -9   1  -2    0.52    0.09 
  -9   1  -2    0.67    0.07 
 -10  -1  -2    0.14    0.03 
 -10  -1  -2    0.12    0.03 
 -10  -1  -2    0.18    0.03 
 -10   1  -2    0.11    0.03 
 -10   1  -2    0.14    0.03 
 -10   1  -2    0.15    0.03 
 -10  -2   2    0.31    0.04 
 -10  -2   2    0.32    0.05 
 -10   2   2    0.36    0.04 
 -10   2   2    0.30    0.04 
  -9  -2   2    1.24    0.07 
  -9  -2   2    1.28    0.10 
  -9   2   2    1.38    0.09 
  -9   2   2    1.35    0.07 
  -9   2   2    1.09    0.12 
  -9   2   2    1.27    0.09 
  -8  -2   2    6.15    0.24 
  -8  -2   2    6.35    0.33 
  -8  -2   2    6.36    0.19 
  -8   2   2    6.25    0.35 
  -8   2   2    6.13    0.19 
  -8   2   2    6.26    0.23 
  -7  -2   2    4.15    0.24 
   7  -2  -2    4.18    0.21 
  -7  -2   2    4.49    0.21 
   7  -2  -2    3.78    0.20 
  -7   2   2    5.13    0.28 
  -7   2   2    4.15    0.18 
  -7   2   2    4.49    0.18 
  -6  -2   2   12.24    0.45 
  -6  -2   2   12.16    0.53 
   6  -2  -2   11.87    0.44 
  -6   2   2   12.51    0.56 
   5  -2  -2    1.10    0.08 
  -5  -2   2    1.25    0.10 
  -5  -2   2    1.24    0.09 
  -5   2   2    1.07    0.09 
  -4  -2   2   54.21    1.72 
   4  -2  -2   53.96    1.71 
  -4   2   2   53.31    1.81 
  -4   2   2   54.41    1.61 
  -3  -2   2  112.28    3.49 
   3  -2  -2  114.18    3.48 
  -3   2   2  111.79    3.26 
   3   2  -2  106.72    3.66 
  -3   2   2  114.37    3.68 
   2  -2  -2  181.37    5.70 
  -2  -2   2  172.24    5.45 
   2   2  -2  170.74    5.80 
  -2   2   2  179.31    5.12 
   1  -2  -2   13.96    0.45 
  -1  -2   2   13.40    0.41 
  -1   2   2   13.51    0.42 
  -1   2   2   13.81    0.48 
   1   2  -2   14.26    0.48 
   0  -2   2   73.80    2.16 
   0  -2  -2   73.71    2.32 
   0  -2   2   71.65    2.32 
   0   2   2   78.02    2.45 
   0   2  -2   75.11    2.66 
   0   2   2   74.00    2.16 
   0   2  -2   75.19    2.45 
  -1  -2  -2  330.33   10.10 
   1  -2   2  318.15   10.09 
  -1  -2  -2  301.42   12.50 
   1  -2   2  339.44    9.42 
   1   2   2  317.25    9.37 
   1   2   2  332.81   10.59 
  -1   2  -2  307.69   13.40 
  -1   2  -2  335.64   10.61 
   2  -2   2  118.92    3.42 
  -2  -2  -2  122.23    3.66 
   2  -2   2  115.32    3.65 
  -2  -2  -2  116.40    4.56 
   2   2   2  115.05    3.40 
  -2   2  -2  116.89    3.86 
  -3  -2  -2   91.35    3.48 
   3  -2   2   89.84    2.61 
   3  -2   2   86.15    2.78 
  -3  -2  -2   91.47    2.79 
  -3   2  -2   86.04    2.94 
  -4  -2  -2    2.05    0.14 
   4  -2   2    1.99    0.10 
  -4  -2  -2    1.82    0.12 
   4  -2   2    1.75    0.10 
  -4  -2  -2    1.91    0.11 
  -4   2  -2    1.60    0.12 
  -4   2  -2    1.66    0.10 
  -5  -2  -2    6.90    0.34 
  -5  -2  -2    7.11    0.28 
   5  -2   2    6.99    0.27 
   5  -2   2    7.13    0.27 
  -5   2  -2    7.29    0.35 
   6  -2   2    1.52    0.11 
   6  -2   2    1.53    0.10 
  -6  -2  -2    1.31    0.10 
  -6  -2  -2    1.72    0.14 
  -6   2  -2    1.58    0.14 
  -7  -2  -2   13.36    0.42 
  -7  -2  -2   13.85    0.44 
  -7  -2  -2   13.76    0.36 
  -7   2  -2   14.17    0.44 
  -7   2  -2   13.65    0.42 
  -7   2  -2   13.90    0.35 
  -7   2  -2   14.13    0.44 
  -7   2  -2   14.00    0.43 
  -7   2  -2   14.31    0.63 
  -8  -2  -2    4.91    0.20 
  -8  -2  -2    4.80    0.16 
  -8  -2  -2    4.56    0.19 
  -8   2  -2    4.83    0.19 
  -8   2  -2    4.78    0.15 
  -8   2  -2    4.43    0.27 
  -8   2  -2    4.69    0.18 
  -8   2  -2    4.54    0.20 
  -9  -2  -2    2.39    0.12 
  -9  -2  -2    2.34    0.09 
  -9  -2  -2    2.20    0.12 
  -9   2  -2    2.29    0.12 
  -9   2  -2    2.25    0.11 
  -9   2  -2    2.37    0.09 
 -10  -2  -2    0.95    0.06 
 -10  -2  -2    0.96    0.05 
 -10  -2  -2    0.97    0.06 
 -10   2  -2    0.91    0.06 
 -10   2  -2    1.06    0.06 
 -10  -3   2    0.19    0.03 
 -10  -3   2    0.16    0.04 
 -10   3   2    0.27    0.04 
 -10   3   2    0.26    0.04 
  -9  -3   2    3.54    0.12 
  -9  -3   2    3.51    0.16 
  -9   3   2    3.56    0.14 
  -9   3   2    3.34    0.14 
  -9   3   2    3.40    0.14 
  -8  -3   2    8.33    0.30 
  -8  -3   2    8.63    0.24 
  -8   3   2    8.29    0.43 
  -8   3   2    8.14    0.28 
  -8   3   2    7.97    0.29 
  -8   3   2    8.40    0.27 
  -7  -3   2   13.18    0.43 
  -7  -3   2   13.37    0.34 
  -7   3   2   12.92    0.39 
  -7   3   2   12.94    0.41 
  -7   3   2   12.70    0.33 
  -7   3   2   13.02    0.40 
   6  -3  -2    8.59    0.34 
   6  -3  -2    8.96    0.34 
  -6  -3   2    8.66    0.35 
  -6   3   2    8.25    0.29 
  -5  -3   2   27.10    0.93 
   5  -3  -2   27.38    0.92 
  -5   3   2   28.81    0.99 
   4  -3  -2   65.79    2.14 
  -4  -3   2   68.93    2.15 
  -4   3   2   68.37    2.28 
  -3  -3   2   55.21    1.67 
   3  -3  -2   52.34    1.66 
  -3   3   2   51.48    1.56 
  -3   3   2   50.82    1.77 
   2  -3  -2   87.82    2.72 
  -2  -3   2   89.72    2.72 
  -2   3   2   86.96    2.88 
  -2   3   2   85.65    2.54 
   2   3  -2   84.69    2.87 
  -1  -3   2    6.92    0.25 
   1  -3  -2    6.84    0.26 
  -1   3   2    7.09    0.24 
   1   3  -2    6.81    0.27 
  -1   3   2    7.49    0.28 
   0  -3   2   14.21    0.48 
   0  -3  -2   14.31    0.49 
   0  -3   2   16.20    0.44 
   0   3   2   14.32    0.44 
   0   3  -2   13.86    0.54 
   0   3  -2   13.64    0.52 
   0   3   2   15.01    0.51 
   1  -3   2   60.45    1.80 
  -1  -3  -2   54.38    2.26 
  -1  -3  -2   57.30    1.80 
   1  -3   2   57.12    1.68 
  -1   3  -2   57.14    2.05 
  -1   3  -2   57.10    1.91 
   1   3   2   56.53    1.89 
  -2  -3  -2   26.30    1.08 
   2  -3   2   26.58    0.85 
   2  -3   2   26.18    0.80 
  -2  -3  -2   26.76    0.86 
  -2   3  -2   26.26    0.92 
  -3  -3  -2   53.95    1.77 
   3  -3   2   55.71    1.76 
   3  -3   2   55.74    1.65 
  -3  -3  -2   57.78    2.20 
  -3   3  -2   54.42    1.87 
  -4  -3  -2    1.21    0.12 
   4  -3   2    1.29    0.08 
   4  -3   2    1.32    0.09 
  -4  -3  -2    1.40    0.09 
  -4   3  -2    1.26    0.10 
  -4   3  -2    1.30    0.11 
  -5  -3  -2    8.68    0.35 
   5  -3   2    8.79    0.34 
   5  -3   2    8.84    0.34 
  -5   3  -2    9.41    0.42 
   6  -3   2    3.27    0.18 
  -6  -3  -2    3.46    0.19 
   6  -3   2    3.80    0.18 
  -6   3  -2    3.37    0.17 
  -6   3  -2    3.70    0.17 
  -6   3  -2    3.86    0.23 
  -7  -3  -2    4.69    0.16 
  -7  -3  -2    5.11    0.20 
  -7  -3  -2    4.76    0.20 
  -7   3  -2    4.86    0.15 
  -7   3  -2    4.98    0.21 
  -7   3  -2    4.92    0.28 
  -7   3  -2    4.67    0.20 
  -7   3  -2    4.76    0.19 
  -8  -3  -2    3.91    0.14 
  -8  -3  -2    4.04    0.17 
  -8  -3  -2    4.12    0.17 
  -8   3  -2    3.85    0.17 
  -8   3  -2    3.95    0.16 
  -8   3  -2    3.97    0.18 
  -8   3  -2    3.74    0.24 
  -9  -3  -2    1.01    0.07 
  -9  -3  -2    0.92    0.08 
  -9  -3  -2    0.87    0.06 
  -9   3  -2    0.88    0.07 
  -9   3  -2    0.84    0.07 
 -10  -3  -2    0.15    0.03 
 -10  -3  -2    0.21    0.03 
 -10  -3  -2    0.19    0.02 
 -10   3  -2    0.16    0.03 
 -10  -4   2    0.41    0.04 
 -10  -4   2    0.35    0.03 
 -10   4   2    0.40    0.04 
 -10   4   2    0.41    0.04 
  -9  -4   2    3.09    0.14 
  -9  -4   2    3.00    0.11 
  -9   4   2    2.97    0.13 
  -9   4   2    3.18    0.12 
  -9   4   2    3.07    0.13 
  -8  -4   2    3.23    0.16 
  -8  -4   2    3.16    0.12 
  -8   4   2    3.29    0.14 
  -8   4   2    3.03    0.14 
  -8   4   2    3.16    0.15 
  -8   4   2    3.03    0.22 
  -7  -4   2   13.64    0.36 
  -7  -4   2   13.43    0.44 
  -7   4   2   13.22    0.63 
  -7   4   2   13.64    0.40 
  -7   4   2   13.63    0.42 
  -7   4   2   13.38    0.43 
  -6  -4   2   12.42    0.41 
  -6   4   2   12.37    0.37 
  -6   4   2   12.76    0.39 
  -5  -4   2   13.33    0.47 
   5  -4  -2   12.89    0.46 
  -5   4   2   11.91    0.50 
  -5   4   2   11.90    0.39 
   4  -4  -2   22.65    0.77 
  -4  -4   2   22.97    0.78 
  -4   4   2   22.76    0.83 
   3  -4  -2   85.72    2.61 
  -3  -4   2   82.21    2.60 
  -3   4   2   79.13    2.76 
   2  -4  -2   20.20    0.69 
  -2  -4   2   20.45    0.68 
  -2   4   2   20.73    0.74 
  -2   4   2   21.37    0.64 
   2   4  -2   19.52    0.72 
  -1  -4   2   16.75    0.55 
   1  -4  -2   16.02    0.55 
  -1   4   2   15.86    0.51 
  -1   4   2   15.53    0.58 
   1   4  -2   16.29    0.58 
   0  -4   2    7.04    0.26 
   0  -4  -2    6.97    0.26 
   0  -4  -2    6.81    0.34 
   0   4   2    6.61    0.27 
   0   4  -2    6.25    0.27 
   0   4  -2    7.07    0.29 
  -1  -4  -2    0.53    0.06 
  -1  -4  -2    0.45    0.08 
  -1   4  -2    0.86    0.08 
  -2  -4  -2    1.94    0.14 
   2  -4   2    1.91    0.11 
  -2  -4  -2    2.07    0.11 
   2  -4   2    2.01    0.10 
  -2   4  -2    1.90    0.12 
   3  -4   2    0.77    0.07 
  -3  -4  -2    0.84    0.08 
   3  -4   2    0.73    0.08 
  -3  -4  -2    0.78    0.09 
  -3   4  -2    0.61    0.08 
  -4  -4  -2   10.16    0.48 
   4  -4   2    9.87    0.38 
  -4  -4  -2   10.16    0.39 
   4  -4   2   10.59    0.37 
  -4   4  -2    9.90    0.42 
   5  -4   2   12.11    0.44 
  -5  -4  -2   11.31    0.45 
   5  -4   2   11.78    0.43 
  -5   4  -2   12.44    0.39 
  -6  -4  -2    4.02    0.17 
  -6  -4  -2    3.96    0.18 
  -6   4  -2    3.72    0.17 
  -6   4  -2    4.10    0.25 
  -6   4  -2    4.23    0.19 
  -7  -4  -2    6.43    0.24 
  -7  -4  -2    6.17    0.20 
  -7  -4  -2    6.23    0.23 
  -7   4  -2    6.79    0.24 
  -7   4  -2    6.65    0.25 
  -7   4  -2    6.21    0.21 
  -8  -4  -2    2.43    0.12 
  -8  -4  -2    2.37    0.10 
  -8  -4  -2    2.30    0.11 
  -8   4  -2    2.11    0.13 
  -8   4  -2    2.38    0.12 
  -8   4  -2    2.35    0.11 
   9  -4   2    1.92    0.10 
  -9  -4  -2    1.90    0.09 
  -9  -4  -2    1.95    0.08 
  -9   4  -2    1.87    0.10 
  -9   4  -2    2.03    0.10 
  -9   4  -2    1.85    0.08 
  -9  -5   2    1.34    0.06 
  -9  -5   2    1.43    0.08 
  -9   5   2    1.36    0.08 
  -9   5   2    1.21    0.07 
  -9   5   2    1.33    0.07 
  -8  -5   2    1.63    0.11 
  -8  -5   2    1.55    0.08 
  -8   5   2    1.48    0.09 
  -8   5   2    1.57    0.10 
  -8   5   2    1.50    0.09 
  -7  -5   2    1.76    0.13 
  -7  -5   2    1.93    0.10 
  -7   5   2    2.12    0.12 
  -7   5   2    1.94    0.11 
  -7   5   2    2.01    0.17 
  -7   5   2    2.01    0.11 
  -6  -5   2    7.95    0.30 
  -6  -5   2    8.00    0.30 
  -6   5   2    8.18    0.29 
  -6   5   2    8.17    0.26 
  -6   5   2    8.17    0.27 
  -5  -5   2   80.49    2.18 
  -5  -5   2   82.52    2.21 
  -5   5   2   79.48    2.12 
  -5   5   2   79.73    2.07 
  -5   5   2   82.19    2.16 
   4  -5  -2    7.06    0.30 
  -4  -5   2    6.77    0.29 
  -4   5   2    7.08    0.25 
  -3  -5   2    6.13    0.27 
   3  -5  -2    6.97    0.29 
  -3   5   2    6.65    0.31 
   2  -5  -2    8.71    0.35 
  -2  -5   2    9.05    0.34 
  -2   5   2    8.88    0.38 
   1  -5  -2    7.04    0.27 
  -1  -5   2    6.05    0.25 
  -1   5   2    5.80    0.27 
   1   5  -2    5.94    0.27 
   0  -5  -2   52.47    2.12 
   0  -5   2   55.29    1.69 
   0  -5  -2   50.68    1.69 
   0   5  -2   52.33    1.79 
   0   5   2   51.87    1.78 
   1  -5   2   12.14    0.44 
  -1  -5  -2   11.54    0.44 
  -1   5  -2   12.62    0.49 
   2  -5   2    3.43    0.18 
  -2  -5  -2    3.53    0.17 
  -2   5  -2    3.26    0.19 
   3  -5   2    1.32    0.10 
  -3  -5  -2    1.04    0.09 
  -3   5  -2    1.33    0.12 
  -4  -5  -2    0.32    0.04 
   4  -5   2    0.28    0.06 
   4  -5   2    0.21    0.06 
  -4  -5  -2    0.26    0.06 
  -4   5  -2    0.32    0.06 
  -5  -5  -2    6.35    0.24 
   5  -5   2    5.95    0.23 
  -5  -5  -2    6.70    0.20 
   5   5   2    6.26    0.24 
  -5   5  -2    6.63    0.25 
   6  -5   2    0.52    0.07 
  -6   5  -2    0.51    0.07 
  -6   5  -2    0.43    0.06 
  -7  -5  -2    1.49    0.11 
   7  -5   2    1.55    0.11 
  -7  -5  -2    1.66    0.09 
  -7   5  -2    1.80    0.12 
  -7   5  -2    1.52    0.10 
  -8  -5  -2    0.54    0.05 
  -8  -5  -2    0.57    0.06 
   8  -5   2    0.59    0.06 
  -8   5  -2    0.47    0.06 
  -8   5  -2    0.51    0.05 
   9  -5   2    0.11    0.03 
  -9  -5  -2    0.08    0.02 
  -8  -6   2    0.16    0.03 
  -8  -6   2    0.12    0.04 
  -8   6   2    0.16    0.03 
  -8   6   2    0.20    0.03 
  -8   6   2    0.17    0.04 
  -7  -6   2    0.47    0.06 
  -7  -6   2    0.47    0.07 
  -7  -6   2    0.62    0.06 
  -7   6   2    0.53    0.05 
  -7   6   2    0.67    0.06 
  -7   6   2    0.42    0.06 
  -6  -6   2    1.71    0.13 
  -6  -6   2    1.20    0.10 
  -6   6   2    1.56    0.09 
  -6   6   2    1.40    0.10 
  -6   6   2    1.58    0.09 
  -5  -6   2    8.12    0.30 
  -5  -6   2    8.13    0.30 
  -5   6   2    7.71    0.25 
  -5   6   2    8.19    0.29 
  -4  -6   2   19.40    0.57 
  -4  -6   2   18.32    0.56 
  -4  -6   2   18.71    0.57 
  -4   6   2   17.39    0.54 
  -4   6   2   17.64    0.51 
  -3  -6   2    0.50    0.05 
  -3  -6   2    0.72    0.08 
  -3  -6   2    0.51    0.07 
  -3  -6   2    0.70    0.08 
   2  -6  -2    2.46    0.16 
  -2  -6   2    2.59    0.15 
  -1  -6   2    6.75    0.28 
   1  -6  -2    6.91    0.29 
   0  -6  -2    3.75    0.19 
   0  -6   2    3.75    0.19 
  -1  -6  -2    2.57    0.15 
   1  -6   2    2.43    0.15 
  -2  -6  -2    9.88    0.40 
   2  -6   2   10.60    0.41 
   3  -6   2    8.74    0.29 
  -3  -6  -2    8.78    0.27 
  -3  -6  -2    8.77    0.30 
   3   6   2    8.49    0.31 
   3   6   2    8.21    0.30 
   4  -6   2    6.84    0.25 
  -4  -6  -2    7.47    0.23 
  -4   6  -2    7.32    0.27 
   4   6   2    7.06    0.27 
   5  -6   2   -0.01    0.04 
  -5  -6  -2    0.01    0.02 
  -5   6  -2   -0.01    0.04 
   5   6   2    0.02    0.05 
   6  -6   2    4.57    0.18 
  -6   6  -2    4.13    0.19 
   6   6   2    4.37    0.19 
  -7  -6  -2    0.97    0.06 
   7  -6   2    0.89    0.07 
  -7   6  -2    1.07    0.08 
  -8  -6  -2    1.28    0.06 
   8  -6   2    1.30    0.07 
  -8   6  -2    1.35    0.08 
  -7  -7   2    0.51    0.04 
  -7  -7   2    0.57    0.06 
  -7   7   2    0.46    0.05 
   7   7  -2    0.46    0.06 
  -6  -7   2    5.08    0.20 
  -6  -7   2    5.03    0.20 
  -6   7   2    4.94    0.18 
  -5  -7   2    1.76    0.12 
  -5  -7   2    1.83    0.13 
   5   7  -2    1.66    0.13 
  -5   7   2    1.56    0.10 
  -4  -7   2   22.37    0.68 
  -4  -7   2   22.76    0.67 
   4   7  -2   22.07    0.67 
  -3  -7   2    3.10    0.17 
  -3  -7   2    3.02    0.17 
  -3  -7   2    3.07    0.11 
   3   7  -2    3.25    0.18 
  -2  -7   2   10.63    0.31 
  -2  -7   2   10.73    0.36 
  -2  -7   2   10.57    0.36 
   2   7  -2   10.28    0.37 
  -2   7   2   10.47    0.36 
  -1  -7   2    0.22    0.04 
  -1  -7   2    0.32    0.06 
   1   7  -2    0.27    0.07 
  -1   7   2    0.27    0.06 
   0  -7   2    1.83    0.11 
   0  -7   2    1.71    0.12 
   0   7   2    1.88    0.13 
   0   7  -2    1.53    0.13 
   1  -7   2    0.12    0.05 
   1   7   2    0.11    0.05 
  -1   7  -2    0.15    0.06 
   1   7   2    0.10    0.05 
  -2  -7  -2    7.00    0.24 
   2  -7   2    6.84    0.25 
   2   7   2    6.62    0.26 
   2   7   2    7.21    0.27 
  -3  -7  -2    1.11    0.08 
   3  -7   2    1.24    0.10 
   3   7   2    0.82    0.09 
   3   7   2    0.97    0.10 
  -4  -7  -2    4.15    0.14 
   4  -7   2    3.71    0.17 
   4   7   2    3.82    0.19 
   5  -7   2    0.29    0.05 
   5   7   2    0.43    0.07 
  -5   7  -2    0.29    0.05 
  -6  -7  -2    0.79    0.06 
   6  -7   2    0.84    0.07 
   6   7   2    0.75    0.07 
  -6   7  -2    0.80    0.07 
   7  -7   2    2.36    0.09 
  -7   7  -2    2.11    0.10 
  -6  -8   2    0.29    0.03 
  -6  -8   2    0.22    0.04 
   6   8  -2    0.21    0.04 
  -5  -8   2    0.24    0.05 
  -5  -8   2    0.21    0.05 
   5   8  -2    0.22    0.06 
   5   8  -2    0.34    0.06 
  -4  -8   2    0.32    0.06 
  -4  -8   2    0.38    0.06 
   4   8  -2    0.29    0.07 
  -3  -8   2    5.30    0.21 
  -3  -8   2    5.36    0.22 
   3   8  -2    5.82    0.23 
  -2  -8   2    2.10    0.13 
  -2  -8   2    1.85    0.09 
  -2  -8   2    1.96    0.12 
   2   8  -2    1.95    0.14 
  -2   8   2    1.52    0.13 
  -1  -8   2    6.52    0.21 
  -1  -8   2    6.46    0.25 
  -1   8   2    6.60    0.26 
   1   8  -2    6.41    0.26 
   0  -8   2    4.70    0.20 
   0  -8   2    5.02    0.18 
   0   8  -2    4.82    0.22 
   0   8   2    4.99    0.22 
  -1  -8  -2    0.19    0.04 
   1  -8   2    0.22    0.06 
   1  -8   2    0.26    0.05 
   1   8   2    0.32    0.07 
  -1   8  -2    0.27    0.07 
   1   8   2    0.23    0.06 
   2  -8   2    0.88    0.08 
  -2  -8  -2    0.67    0.06 
   2   8   2    0.66    0.09 
   2   8   2    0.81    0.08 
   3  -8   2    2.96    0.14 
  -3  -8  -2    2.97    0.12 
   3   8   2    3.21    0.16 
   3   8   2    3.02    0.16 
   4  -8   2    0.88    0.07 
   4   8   2    0.81    0.08 
   5  -8   2    0.17    0.04 
   5   8   2    0.20    0.05 
  -6  -8  -2    0.93    0.05 
   6   8   2    1.05    0.07 
   4   9  -2    0.38    0.05 
  -3  -9   2    2.45    0.11 
   3   9  -2    2.54    0.12 
   3   9  -2    2.62    0.12 
  -2  -9   2    0.13    0.04 
   2   9  -2    0.15    0.05 
  -2   9   2    0.20    0.05 
  -1  -9   2    1.09    0.08 
  -1  -9   2    1.20    0.06 
  -1   9   2    0.98    0.09 
   1   9  -2    1.43    0.10 
   0  -9   2    0.13    0.03 
   0  -9   2    0.17    0.04 
   0  -9  -2    0.11    0.03 
   0   9  -2    0.17    0.05 
   0   9   2    0.09    0.05 
  -1  -9  -2    0.05    0.03 
   1  -9   2    0.14    0.04 
   1  -9   2    0.10    0.03 
   1   9   2    0.07    0.05 
  -1   9  -2    0.13    0.05 
   2  -9   2    0.77    0.06 
  -2  -9  -2    0.83    0.05 
   2   9   2    0.70    0.07 
   2   9   2    0.76    0.07 
   3  -9   2    1.28    0.07 
   3   9   2    1.51    0.09 
   3   9   2    1.34    0.09 
   4   9   2    0.04    0.03 
 -10   0   3    0.90    0.05 
 -10   0   3    0.90    0.06 
 -10   0   3    0.88    0.07 
  -9   0   3    5.44    0.30 
  -9   0   3    5.68    0.17 
  -9   0   3    5.78    0.21 
  -9   0   3    5.67    0.20 
  -8   0   3    1.10    0.07 
  -8   0   3    1.39    0.09 
  -8   0   3    1.18    0.13 
  -8   0   3    1.19    0.09 
  -7   0   3    0.17    0.05 
  -7   0   3    0.09    0.05 
  -6   0   3    6.35    0.32 
  -6   0   3    6.40    0.26 
  -5   0   3    0.81    0.06 
  -5   0   3    0.87    0.09 
  -5   0   3    0.92    0.07 
  -4   0   3   29.08    0.98 
  -4   0   3   29.60    0.93 
  -4   0   3   27.84    0.87 
  -3   0   3   17.53    0.59 
  -3   0   3   16.49    0.52 
  -3   0   3   17.16    0.55 
  -2   0   3  146.85    4.31 
   2   0  -3  143.11    5.26 
  -2   0   3  150.13    4.80 
  -1   0   3  254.48    7.43 
   1   0  -3  256.78    9.16 
   0   0   3  520.16   14.58 
   0   0  -3  517.19   17.94 
   0   0  -3  472.24   19.48 
   1   0   3    1.70    0.07 
  -1   0  -3    1.41    0.09 
  -1   0  -3    1.64    0.07 
  -1   0  -3    1.44    0.06 
  -2   0  -3    0.90    0.05 
  -2   0  -3    0.85    0.05 
  -2   0  -3    1.05    0.08 
   2   0   3    0.85    0.06 
   3   0   3    6.65    0.24 
  -3   0  -3    6.69    0.32 
  -3   0  -3    6.60    0.24 
  -4   0  -3    0.28    0.05 
   4   0   3    0.27    0.05 
  -4   0  -3    0.34    0.05 
  -5   0  -3   26.63    1.08 
   5   0   3   26.72    0.83 
  -5   0  -3   26.25    0.88 
  -6   0  -3   12.98    0.50 
   6   0   3   14.17    0.49 
  -6   0  -3   14.88    0.62 
  -7   0  -3   17.49    0.53 
  -7   0  -3   17.65    0.76 
  -7   0  -3   16.88    0.43 
  -7   0  -3   17.14    0.52 
  -7   0  -3   17.38    0.51 
  -8   0  -3    0.11    0.06 
  -8   0  -3    0.21    0.04 
  -8   0  -3    0.16    0.05 
  -8   0  -3    0.11    0.05 
  -8   0  -3    0.20    0.05 
  -9   0  -3    1.97    0.11 
  -9   0  -3    2.03    0.11 
  -9   0  -3    2.10    0.11 
  -9   0  -3    1.97    0.08 
 -10   0  -3   -0.01    0.03 
 -10   0  -3   -0.02    0.02 
 -10   0  -3   -0.02    0.02 
 -10  -1   3   -0.01    0.02 
 -10  -1   3    0.08    0.04 
 -10   1   3    0.05    0.03 
 -10   1   3   -0.01    0.03 
  -9  -1   3   11.81    0.37 
  -9  -1   3   11.64    0.30 
  -9   1   3   11.65    0.30 
  -9   1   3   10.86    0.53 
  -8  -1   3   27.39    1.12 
  -8  -1   3   26.13    0.78 
  -8  -1   3   27.10    0.64 
  -8   1   3   26.88    0.63 
  -8   1   3   26.54    0.75 
  -8   1   3   26.33    0.73 
  -8   1   3   28.11    1.14 
  -7  -1   3    1.41    0.13 
   7  -1  -3    1.30    0.10 
  -7  -1   3    1.42    0.11 
  -7   1   3    1.46    0.14 
  -6  -1   3    0.29    0.05 
   6  -1  -3    0.37    0.06 
  -6  -1   3    0.43    0.07 
  -6   1   3    0.23    0.06 
   5  -1  -3   84.44    2.65 
  -5  -1   3   85.96    2.65 
  -5  -1   3   77.55    3.25 
  -5   1   3   84.85    2.79 
  -5   1   3   87.92    2.48 
   4  -1  -3   33.72    1.06 
  -4  -1   3   32.65    1.06 
  -4   1   3   33.71    1.01 
  -4   1   3   33.54    1.13 
   4   1  -3   32.37    1.11 
  -3  -1   3   13.66    0.43 
   3  -1  -3   13.95    0.51 
   3  -1  -3   14.17    0.46 
  -3  -1   3   13.12    0.46 
   3   1  -3   13.44    0.48 
  -3   1   3   14.45    0.49 
  -3   1   3   14.33    0.44 
  -2  -1   3  444.04   13.13 
   2  -1  -3  453.81   14.09 
   2  -1  -3  428.13   16.11 
  -2  -1   3  447.98   14.08 
  -2   1   3  454.23   13.19 
  -2   1   3  469.79   14.89 
   2   1  -3  472.18   14.90 
  -1  -1   3  232.09    6.88 
   1  -1  -3  223.55    9.49 
   1  -1  -3  227.02    7.35 
  -1   1   3  243.09    7.80 
   1   1  -3  239.53    8.48 
  -1   1   3  236.08    6.86 
   1   1  -3  249.19    7.80 
   0  -1   3  531.92   15.36 
   0  -1  -3  507.30   16.41 
   0  -1  -3  543.60   20.52 
   0   1   3  542.00   17.34 
   0   1  -3  526.30   18.90 
   0   1   3  515.78   15.36 
   0   1  -3  542.06   17.37 
   1  -1   3  179.83    5.26 
  -1  -1  -3  179.06    6.92 
  -1  -1  -3  178.25    5.59 
  -1   1  -3  181.64    5.86 
  -1   1  -3  174.68    6.94 
   1   1   3  178.41    5.23 
   1   1   3  184.12    7.11 
  -1   1  -3  176.63    8.23 
   2  -1   3    7.05    0.24 
   2  -1   3    7.44    0.25 
  -2  -1  -3    6.88    0.25 
  -2  -1  -3    7.57    0.33 
   2   1   3    7.15    0.24 
  -2   1  -3    7.22    0.27 
  -3  -1  -3   28.40    0.89 
   3  -1   3   27.27    0.84 
   3  -1   3   26.80    0.88 
   3   1   3   27.94    0.83 
  -3   1  -3   25.96    0.93 
  -3   1  -3   28.17    0.88 
   4  -1   3    3.57    0.15 
   4  -1   3    3.29    0.14 
  -4  -1  -3    3.19    0.20 
  -4  -1  -3    3.53    0.15 
  -4  -1  -3    3.30    0.18 
  -4   1  -3    3.14    0.18 
  -4   1  -3    3.30    0.14 
   4   1   3    3.37    0.14 
  -5  -1  -3    2.61    0.14 
   5  -1   3    2.89    0.13 
  -5  -1  -3    2.50    0.17 
   5  -1   3    2.51    0.14 
  -5   1  -3    2.59    0.16 
  -5   1  -3    2.61    0.13 
  -6  -1  -3    1.80    0.12 
   6  -1   3    1.70    0.11 
  -6  -1  -3    1.87    0.15 
   6  -1   3    1.79    0.12 
  -6   1  -3    1.77    0.14 
  -7  -1  -3    3.21    0.16 
  -7  -1  -3    3.47    0.16 
  -7  -1  -3    3.22    0.13 
  -7  -1  -3    3.78    0.23 
  -7   1  -3    3.14    0.16 
  -7   1  -3    3.17    0.17 
  -7   1  -3    3.46    0.22 
  -7   1  -3    3.34    0.12 
  -7   1  -3    3.53    0.16 
  -8  -1  -3    1.61    0.11 
  -8  -1  -3    1.45    0.08 
  -8  -1  -3    1.57    0.11 
  -8   1  -3    1.56    0.11 
  -8   1  -3    1.41    0.08 
  -8   1  -3    1.45    0.10 
  -8   1  -3    1.37    0.13 
  -8   1  -3    1.16    0.10 
  -9  -1  -3    1.03    0.06 
  -9  -1  -3    1.05    0.08 
  -9  -1  -3    1.09    0.09 
  -9   1  -3    0.94    0.06 
  -9   1  -3    0.89    0.08 
  -9   1  -3    0.84    0.07 
  -9   1  -3    1.00    0.08 
 -10  -1  -3    0.08    0.03 
 -10  -1  -3    0.07    0.02 
 -10  -1  -3    0.05    0.03 
 -10   1  -3    0.00    0.03 
 -10   1  -3    0.03    0.03 
 -10  -2   3    0.12    0.03 
 -10  -2   3    0.15    0.04 
 -10   2   3    0.17    0.03 
 -10   2   3    0.17    0.04 
  -9  -2   3    0.15    0.04 
  -9  -2   3    0.14    0.05 
  -9   2   3    0.13    0.04 
  -9   2   3    0.09    0.03 
  -9   2   3    0.12    0.06 
  -9   2   3    0.13    0.03 
  -8  -2   3    2.59    0.15 
  -8  -2   3    2.42    0.11 
  -8   2   3    2.52    0.10 
  -8   2   3    2.58    0.13 
  -8   2   3    2.64    0.13 
  -8   2   3    2.44    0.19 
  -7  -2   3    2.65    0.15 
   7  -2  -3    2.31    0.14 
  -7   2   3    2.60    0.12 
  -7   2   3    2.74    0.20 
  -7   2   3    2.65    0.13 
  -7   2   3    2.55    0.13 
  -6  -2   3    6.15    0.25 
   6  -2  -3    5.52    0.24 
  -6   2   3    5.88    0.31 
   5  -2  -3    0.91    0.07 
  -5  -2   3    0.74    0.07 
  -5   2   3    1.03    0.08 
  -5   2   3    0.94    0.08 
   4  -2  -3   73.24    2.30 
  -4  -2   3   73.81    2.30 
  -4   2   3   73.46    2.16 
  -4   2   3   71.75    2.43 
   3  -2  -3   20.16    0.65 
  -3  -2   3   20.00    0.65 
  -3   2   3   20.11    0.62 
  -3   2   3   19.76    0.70 
   3   2  -3   19.89    0.69 
   2  -2  -3   46.61    1.48 
  -2  -2   3   46.20    1.48 
  -2   2   3   46.97    1.58 
   2   2  -3   48.11    1.57 
  -2   2   3   48.36    1.40 
   1  -2  -3   74.07    2.36 
  -1  -2   3   75.12    2.19 
  -1  -2   3   74.41    2.36 
  -1   2   3   75.47    2.21 
  -1   2   3   76.28    2.50 
   1   2  -3   79.24    2.50 
   0  -2   3   29.80    0.94 
   0  -2   3   28.53    0.88 
   0  -2  -3   29.42    0.94 
   0   2   3   29.67    0.88 
   0   2   3   30.28    1.00 
   0   2  -3   30.19    1.08 
   1  -2   3  152.73    4.71 
   1  -2   3  151.73    4.38 
  -1  -2  -3  151.59    4.72 
  -1  -2  -3  147.26    5.87 
   1   2   3  148.95    4.94 
  -1   2  -3  153.74    4.96 
  -1   2  -3  151.50    5.38 
   1   2   3  153.05    4.42 
   2  -2   3  185.82    5.92 
  -2  -2  -3  193.36    7.35 
   2  -2   3  191.34    5.50 
  -2  -2  -3  191.41    5.89 
   2   2   3  187.87    5.53 
  -2   2  -3  189.01    6.21 
   3  -2   3  142.15    4.42 
  -3  -2  -3  141.53    5.53 
  -3  -2  -3  140.95    4.43 
   3  -2   3  145.37    4.14 
  -3   2  -3  140.66    4.67 
  -4  -2  -3   44.99    1.45 
   4  -2   3   45.11    1.36 
  -4  -2  -3   46.90    1.82 
   4  -2   3   43.97    1.43 
  -4   2  -3   43.80    1.77 
   5  -2   3    5.38    0.23 
  -5  -2  -3    5.32    0.23 
  -5   2  -3    5.28    0.27 
   6  -2   3    6.69    0.29 
  -6  -2  -3    6.59    0.29 
   6  -2   3    7.40    0.29 
  -6   2  -3    6.69    0.25 
  -6   2  -3    6.51    0.25 
  -6   2  -3    7.57    0.35 
  -7  -2  -3    9.26    0.32 
  -7  -2  -3    9.82    0.27 
  -7  -2  -3    9.38    0.32 
  -7   2  -3    9.90    0.33 
  -7   2  -3    9.74    0.33 
  -7   2  -3    9.86    0.32 
  -7   2  -3    9.56    0.31 
  -7   2  -3    9.83    0.46 
  -7   2  -3    9.20    0.25 
  -8  -2  -3    6.50    0.24 
  -8  -2  -3    6.40    0.19 
  -8  -2  -3    6.55    0.24 
  -8   2  -3    5.68    0.33 
  -8   2  -3    6.41    0.23 
  -8   2  -3    6.77    0.23 
  -8   2  -3    6.57    0.19 
  -8   2  -3    6.80    0.25 
  -9  -2  -3    0.16    0.03 
  -9  -2  -3    0.25    0.05 
  -9   2  -3    0.13    0.04 
  -9   2  -3    0.13    0.04 
 -10  -2  -3    2.08    0.09 
 -10  -2  -3    2.09    0.07 
 -10  -2  -3    2.18    0.09 
 -10   2  -3    2.01    0.09 
 -10   2  -3    2.11    0.08 
 -10  -3   3    0.47    0.05 
 -10  -3   3    0.37    0.03 
 -10   3   3    0.46    0.05 
 -10   3   3    0.37    0.04 
  -9  -3   3    1.01    0.09 
  -9  -3   3    1.12    0.07 
  -9   3   3    1.08    0.08 
  -9   3   3    1.12    0.08 
  -9   3   3    0.99    0.08 
  -8  -3   3   18.49    0.55 
  -8  -3   3   17.33    0.44 
  -8   3   3   17.27    0.52 
  -8   3   3   17.33    0.79 
  -8   3   3   18.12    0.50 
  -8   3   3   17.57    0.53 
  -7  -3   3   12.42    0.32 
  -7  -3   3   12.43    0.41 
  -7   3   3   12.65    0.59 
  -7   3   3   11.89    0.31 
  -7   3   3   12.15    0.37 
  -7   3   3   11.87    0.39 
  -7   3   3   12.55    0.38 
  -6  -3   3   35.66    1.12 
   6  -3  -3   32.06    1.11 
  -6   3   3   33.13    0.94 
  -5  -3   3   25.93    0.88 
   5  -3  -3   26.27    0.87 
  -5   3   3   26.70    0.94 
  -4  -3   3    8.04    0.31 
   4  -3  -3    8.40    0.30 
  -4   3   3    7.95    0.34 
  -4   3   3    8.18    0.30 
   3  -3  -3    5.60    0.21 
  -3  -3   3    5.20    0.21 
  -3   3   3    5.40    0.24 
  -3   3   3    6.03    0.22 
   3   3  -3    5.07    0.22 
   2  -3  -3  246.38    7.84 
  -2  -3   3  249.49    7.84 
  -2   3   3  263.81    8.32 
  -2   3   3  256.00    7.35 
   2   3  -3  248.43    8.32 
  -1  -3   3  108.96    3.38 
   1  -3  -3  107.83    3.39 
  -1   3   3  108.49    3.58 
   1   3  -3  109.85    3.58 
  -1   3   3  107.63    3.16 
   0  -3  -3   39.65    1.58 
   0  -3   3   38.40    1.15 
   0  -3   3   39.77    1.24 
   0  -3  -3   38.72    1.24 
   0   3   3   38.94    1.31 
   0   3  -3   40.39    1.33 
   0   3  -3   37.99    1.42 
   0   3   3   38.96    1.16 
   1  -3   3  199.47    6.06 
  -1  -3  -3  211.71    8.12 
   1  -3   3  208.34    6.50 
  -1  -3  -3  210.78    6.50 
   1   3   3  210.57    6.05 
  -1   3  -3  208.02    7.51 
   1   3   3  210.19    6.84 
  -1   3  -3  216.29    6.86 
   2  -3   3  120.74    3.79 
   2  -3   3  121.53    3.55 
  -2  -3  -3  122.11    3.80 
  -2  -3  -3  124.95    4.74 
  -2   3  -3  118.64    4.01 
   3  -3   3   20.03    0.63 
  -3  -3  -3   20.98    0.67 
  -3  -3  -3   20.27    0.84 
   3  -3   3   19.67    0.66 
  -3   3  -3   18.10    0.71 
  -4  -3  -3    0.65    0.10 
   4  -3   3    0.74    0.07 
  -4  -3  -3    0.79    0.07 
   4  -3   3    0.88    0.09 
  -4   3  -3    0.71    0.09 
   5  -3   3    8.09    0.32 
  -5  -3  -3    8.57    0.43 
   5  -3   3    8.65    0.32 
  -5  -3  -3    7.99    0.33 
  -6  -3  -3    4.40    0.18 
  -6  -3  -3    4.65    0.16 
  -6  -3  -3    4.44    0.14 
  -6   3  -3    4.59    0.14 
  -6   3  -3    4.64    0.19 
  -6   3  -3    4.34    0.20 
  -7  -3  -3    4.58    0.16 
  -7  -3  -3    4.14    0.18 
  -7  -3  -3    4.47    0.19 
  -7   3  -3    4.50    0.20 
  -7   3  -3    4.12    0.17 
  -7   3  -3    4.76    0.20 
  -8  -3  -3    0.80    0.06 
  -8  -3  -3    0.55    0.07 
  -8  -3  -3    0.63    0.07 
  -8   3  -3    0.73    0.08 
  -8   3  -3    0.68    0.06 
  -8   3  -3    0.60    0.07 
  -9  -3  -3    1.92    0.10 
  -9  -3  -3    1.92    0.10 
  -9  -3  -3    2.02    0.08 
  -9   3  -3    2.11    0.10 
  -9   3  -3    2.00    0.09 
  10  -3   3    0.01    0.02 
 -10  -4   3    0.81    0.04 
 -10  -4   3    0.92    0.06 
 -10   4   3    0.82    0.05 
 -10   4   3    0.84    0.05 
  -9  -4   3    0.19    0.03 
  -9  -4   3    0.31    0.05 
  -9   4   3    0.25    0.04 
  -9   4   3    0.12    0.04 
  -9   4   3    0.16    0.04 
  -8  -4   3    3.92    0.14 
  -8  -4   3    3.85    0.18 
  -8   4   3    3.77    0.16 
  -8   4   3    3.65    0.16 
  -8   4   3    3.49    0.24 
  -8   4   3    4.03    0.15 
  -7  -4   3    4.56    0.16 
  -7  -4   3    4.52    0.21 
  -7   4   3    4.53    0.29 
  -7   4   3    4.62    0.19 
  -7   4   3    4.57    0.18 
  -7   4   3    4.83    0.19 
  -6  -4   3    0.21    0.06 
  -6  -4   3    0.27    0.06 
  -6   4   3    0.09    0.04 
  -6   4   3    0.16    0.04 
  -6   4   3    0.17    0.04 
   5  -4  -3   20.36    0.72 
  -5  -4   3   21.40    0.72 
  -5   4   3   20.15    0.60 
   4  -4  -3    0.76    0.08 
  -4  -4   3    0.82    0.08 
  -4   4   3    0.86    0.10 
  -4   4   3    0.91    0.08 
   3  -4  -3   38.62    1.30 
  -3  -4   3   41.34    1.30 
  -3   4   3   39.80    1.39 
  -3   4   3   40.06    1.22 
  -2  -4   3    5.72    0.23 
   2  -4  -3    5.88    0.24 
  -2   4   3    6.34    0.23 
   2   4  -3    5.67    0.25 
  -2   4   3    6.30    0.27 
  -1  -4   3   29.01    0.91 
   1  -4  -3   27.30    0.92 
   1   4  -3   28.86    1.04 
  -1   4   3   26.57    0.85 
  -1   4   3   26.46    0.97 
   1   4  -3   28.88    0.98 
   0  -4   3    9.89    0.36 
   0  -4  -3   10.14    0.37 
   0  -4  -3   10.00    0.48 
   0   4  -3   10.63    0.40 
   0   4   3   10.10    0.39 
   0   4  -3   10.64    0.41 
   1  -4   3    4.41    0.19 
  -1  -4  -3    4.27    0.25 
  -1  -4  -3    4.22    0.18 
  -1   4  -3    4.38    0.21 
  -2  -4  -3   46.26    1.51 
  -2  -4  -3   46.24    1.89 
   2  -4   3   46.83    1.51 
   2  -4   3   48.08    1.41 
  -2   4  -3   46.96    1.61 
   3  -4   3    1.71    0.11 
  -3  -4  -3    1.67    0.14 
  -3  -4  -3    1.67    0.11 
   3  -4   3    1.64    0.11 
  -3   4  -3    1.65    0.12 
  -4  -4  -3   17.88    0.65 
   4  -4   3   17.68    0.61 
  -4  -4  -3   19.14    0.81 
   4  -4   3   18.91    0.64 
  -4   4  -3   18.30    0.70 
  -5  -4  -3    0.08    0.06 
   5  -4   3    0.05    0.04 
  -5  -4  -3    0.04    0.04 
   5  -4   3   -0.01    0.04 
  -5  -4  -3    0.04    0.03 
  -5   4  -3    0.02    0.04 
  -5   4  -3    0.08    0.04 
  -6  -4  -3    2.96    0.15 
  -6  -4  -3    2.82    0.09 
  -6  -4  -3    2.80    0.12 
  -6   4  -3    3.15    0.16 
  -6   4  -3    2.75    0.15 
  -7  -4  -3    1.33    0.10 
  -7  -4  -3    1.45    0.08 
  -7   4  -3    1.47    0.10 
  -7   4  -3    1.01    0.10 
  -8  -4  -3    1.05    0.08 
  -8  -4  -3    1.17    0.07 
  -8  -4  -3    1.29    0.09 
  -8   4  -3    1.33    0.10 
  -8   4  -3    1.26    0.09 
   9  -4   3    0.89    0.07 
  -9  -4  -3    0.74    0.06 
  -9  -4  -3    0.79    0.05 
  -9  -4  -3    0.74    0.06 
  -9   4  -3    0.73    0.06 
  -9   4  -3    0.74    0.06 
  -9  -5   3    0.89    0.07 
  -9  -5   3    0.90    0.05 
  -9   5   3    0.78    0.06 
  -9   5   3    0.79    0.05 
  -9   5   3    0.73    0.05 
  -8  -5   3    0.75    0.06 
  -8  -5   3    0.63    0.07 
  -8   5   3    0.72    0.06 
  -8   5   3    0.82    0.06 
  -8   5   3    0.63    0.06 
  -7  -5   3    6.74    0.26 
  -7  -5   3    6.31    0.24 
  -7  -5   3    6.32    0.20 
  -7   5   3    6.61    0.22 
  -7   5   3    6.27    0.22 
  -7   5   3    6.43    0.24 
  -7   5   3    6.04    0.35 
  -6  -5   3    8.18    0.31 
  -6  -5   3    8.45    0.31 
  -6   5   3    8.46    0.29 
  -6   5   3    8.46    0.27 
  -6   5   3    8.40    0.28 
  -5  -5   3   55.96    1.59 
  -5  -5   3   54.77    1.58 
  -5   5   3   59.56    1.56 
  -5   5   3   57.85    1.49 
  -5   5   3   58.46    1.52 
   4  -5  -3    2.16    0.15 
  -4  -5   3    2.27    0.14 
  -4   5   3    2.03    0.12 
   3  -5  -3   19.78    0.69 
  -3  -5   3   19.76    0.68 
  -3   5   3   18.73    0.73 
  -2  -5   3    7.50    0.29 
   2  -5  -3    7.39    0.31 
  -2   5   3    7.53    0.33 
  -1  -5   3   10.12    0.36 
   1  -5  -3   10.11    0.49 
   1  -5  -3    9.81    0.37 
   1   5  -3    9.53    0.40 
  -1   5   3    8.75    0.39 
   0  -5  -3   17.47    0.61 
   0  -5  -3   17.19    0.79 
   0  -5   3   18.55    0.61 
   0   5  -3   16.75    0.66 
   1  -5   3   25.15    0.85 
  -1  -5  -3   24.96    0.85 
  -1  -5  -3   25.46    1.08 
  -1   5  -3   25.66    0.92 
  -2  -5  -3    7.11    0.36 
   2  -5   3    7.06    0.29 
  -2  -5  -3    6.87    0.29 
  -2   5  -3    6.91    0.32 
  -3  -5  -3    2.43    0.14 
   3  -5   3    2.24    0.14 
  -3   5  -3    2.36    0.13 
   4  -5   3    2.85    0.17 
  -4  -5  -3    2.77    0.13 
  -4   5  -3    3.13    0.16 
  -5  -5  -3    3.08    0.12 
   5  -5   3    3.06    0.15 
  -5  -5  -3    3.01    0.14 
   5   5   3    2.75    0.15 
  -5   5  -3    2.91    0.16 
   6  -5   3    1.44    0.11 
  -6  -5  -3    1.28    0.09 
  -6  -5  -3    1.36    0.09 
  -6   5  -3    1.36    0.11 
  -6   5  -3    1.27    0.09 
   7  -5   3    0.68    0.07 
  -7  -5  -3    0.64    0.06 
  -7   5  -3    0.52    0.07 
  -7   5  -3    0.60    0.06 
   8  -5   3    0.17    0.04 
  -8  -5  -3    0.12    0.03 
  -8   5  -3    0.10    0.03 
  -8   5  -3    0.11    0.04 
  -8  -6   3    1.03    0.05 
  -8  -6   3    0.98    0.08 
  -8   6   3    1.03    0.07 
  -8   6   3    1.03    0.06 
  -8   6   3    0.99    0.06 
  -7  -6   3   -0.02    0.04 
  -7  -6   3    0.04    0.04 
  -7  -6   3   -0.02    0.03 
  -7   6   3    0.04    0.03 
  -7   6   3    0.02    0.03 
  -7   6   3    0.01    0.03 
  -6  -6   3    8.69    0.30 
  -6  -6   3    8.56    0.31 
  -6   6   3    7.88    0.26 
  -6   6   3    7.99    0.28 
  -6   6   3    8.01    0.26 
  -5  -6   3    4.34    0.21 
  -5  -6   3    4.54    0.22 
  -5  -6   3    3.98    0.20 
  -5   6   3    4.51    0.17 
  -5   6   3    4.05    0.17 
  -5   6   3    4.67    0.19 
  -4  -6   3   22.99    0.71 
  -4  -6   3   22.74    0.70 
  -4  -6   3   23.82    0.71 
  -4   6   3   23.74    0.64 
  -4   6   3   24.30    0.68 
  -3  -6   3    0.96    0.09 
  -3  -6   3    0.93    0.10 
  -3  -6   3    0.92    0.06 
  -3  -6   3    0.91    0.09 
  -3   6   3    1.24    0.10 
  -3   6   3    0.94    0.07 
   2  -6  -3    0.36    0.07 
  -2  -6   3    0.31    0.04 
  -2  -6   3    0.29    0.06 
  -2  -6   3    0.38    0.07 
  -2   6   3    0.33    0.06 
  -1  -6   3   10.09    0.38 
   1  -6  -3    9.83    0.39 
   0  -6  -3   15.05    0.54 
   0  -6   3   14.83    0.54 
   1  -6   3    5.93    0.25 
  -1  -6  -3    5.42    0.25 
   2  -6   3   11.63    0.37 
   2   6   3   11.86    0.38 
   2   6   3   11.63    0.39 
   3  -6   3   20.85    0.62 
  -3  -6  -3   21.05    0.59 
   3   6   3   21.84    0.63 
   4  -6   3    3.17    0.16 
  -4  -6  -3    3.50    0.14 
   4   6   3    3.22    0.17 
  -4   6  -3    3.11    0.16 
  -5  -6  -3    1.34    0.07 
   5  -6   3    1.34    0.11 
  -5   6  -3    1.58    0.11 
   5   6   3    1.34    0.11 
  -6  -6  -3    1.09    0.07 
   6  -6   3    1.15    0.09 
   6   6   3    1.23    0.10 
  -6   6  -3    1.11    0.10 
  -7  -6  -3    1.13    0.06 
   7  -6   3    1.09    0.08 
  -7   6  -3    1.08    0.08 
   8  -6   3    0.13    0.03 
  -8  -6  -3    0.09    0.02 
  -7  -7   3    1.21    0.08 
  -7  -7   3    1.18    0.08 
  -7  -7   3    1.03    0.05 
  -7   7   3    1.17    0.06 
   7   7  -3    1.17    0.08 
  -7   7   3    1.21    0.07 
  -6  -7   3    4.93    0.19 
  -6  -7   3    4.72    0.15 
  -6  -7   3    4.79    0.19 
  -6   7   3    4.74    0.16 
  -6   7   3    4.77    0.17 
  -5  -7   3    4.76    0.20 
  -5  -7   3    4.67    0.20 
   5   7  -3    4.74    0.21 
  -5   7   3    4.37    0.16 
  -5   7   3    4.18    0.17 
  -4  -7   3    8.01    0.30 
  -4  -7   3    8.16    0.30 
   4   7  -3    8.10    0.30 
  -4   7   3    7.70    0.25 
  -3  -7   3    4.00    0.19 
  -3  -7   3    4.15    0.20 
  -3  -7   3    3.65    0.19 
  -3   7   3    4.25    0.19 
   3   7  -3    4.22    0.21 
  -2  -7   3    4.50    0.21 
  -2  -7   3    4.84    0.16 
  -2  -7   3    4.77    0.21 
  -2  -7   3    5.13    0.22 
  -2   7   3    4.62    0.21 
   2   7  -3    4.80    0.22 
  -1  -7   3    8.80    0.31 
  -1  -7   3    8.60    0.27 
  -1  -7   3    8.59    0.32 
  -1   7   3    8.74    0.32 
   1   7  -3    9.01    0.32 
   0  -7   3    0.46    0.06 
   0   7  -3    0.48    0.08 
   0   7   3    0.46    0.07 
   0   7   3    0.43    0.07 
   1  -7   3    2.85    0.15 
  -1   7  -3    2.84    0.16 
   1   7   3    3.05    0.16 
   1   7   3    2.88    0.16 
   2  -7   3    8.71    0.30 
  -2  -7  -3    8.51    0.28 
   2   7   3    8.23    0.30 
   2   7   3    8.74    0.31 
   3  -7   3    1.84    0.12 
  -3  -7  -3    1.78    0.10 
   3   7   3    1.86    0.13 
   3   7   3    1.72    0.14 
  -4  -7  -3    1.07    0.07 
   4  -7   3    1.02    0.09 
   4   7   3    1.02    0.10 
   5  -7   3    2.77    0.13 
   5   7   3    2.97    0.14 
  -5   7  -3    2.40    0.13 
  -6  -7  -3    0.06    0.03 
   6  -7   3    0.09    0.04 
   6   7   3    0.07    0.04 
  -6   7  -3    0.06    0.03 
  -7  -7  -3    0.99    0.05 
  -6  -8   3    0.05    0.03 
   6   8  -3   -0.03    0.03 
  -5  -8   3    1.09    0.08 
  -5  -8   3    1.00    0.08 
   5   8  -3    1.17    0.09 
  -4  -8   3    0.22    0.05 
  -4  -8   3    0.27    0.05 
   4   8  -3    0.23    0.06 
  -3  -8   3    0.60    0.07 
  -3  -8   3    0.50    0.07 
  -3   8   3    0.65    0.08 
   3   8  -3    0.68    0.09 
  -2  -8   3    2.05    0.13 
  -2  -8   3    2.39    0.14 
  -2  -8   3    2.16    0.08 
  -2   8   3    2.41    0.14 
   2   8  -3    2.22    0.15 
  -1  -8   3    2.53    0.14 
  -1  -8   3    2.47    0.11 
   1   8  -3    2.56    0.16 
   0  -8   3    3.19    0.16 
   0  -8   3    3.11    0.13 
   0   8   3    3.36    0.17 
   0   8  -3    3.14    0.17 
  -1  -8  -3    1.14    0.08 
   1  -8   3    1.19    0.10 
   1  -8   3    1.18    0.08 
  -1   8  -3    1.32    0.10 
   1   8   3    0.92    0.09 
   1   8   3    1.45    0.12 
   2  -8   3    4.00    0.16 
   2  -8   3    4.00    0.17 
  -2  -8  -3    3.95    0.15 
   2   8   3    3.90    0.18 
   2   8   3    3.87    0.18 
  -3  -8  -3    3.37    0.13 
   3  -8   3    3.55    0.15 
   3   8   3    3.58    0.16 
   3   8   3    3.30    0.17 
   4  -8   3    0.65    0.06 
   4   8   3    0.79    0.08 
   5  -8   3    0.37    0.05 
   5   8   3    0.38    0.05 
   4   9  -3    0.08    0.04 
  -3  -9   3    0.54    0.06 
   3   9  -3    0.54    0.06 
   3   9  -3    0.68    0.06 
  -2  -9   3    0.49    0.06 
  -2   9   3    0.40    0.06 
   2   9  -3    0.54    0.06 
  -1  -9   3    0.36    0.05 
   1   9  -3    0.33    0.06 
  -1   9   3    0.35    0.06 
   0  -9  -3    0.03    0.03 
   0  -9   3    0.00    0.02 
   0  -9   3    0.04    0.04 
   0   9   3    0.02    0.04 
   0   9  -3    0.05    0.05 
  -1  -9  -3    0.11    0.03 
   1  -9   3    0.14    0.03 
   1  -9   3    0.17    0.04 
   1   9   3    0.09    0.04 
   1   9   3    0.11    0.05 
   2  -9   3    0.31    0.04 
   2  -9   3    0.22    0.03 
  -2  -9  -3    0.20    0.03 
   2   9   3    0.26    0.05 
   2   9   3    0.34    0.05 
   3  -9   3    0.04    0.02 
   3   9   3    0.06    0.04 
 -10   0   4    5.22    0.14 
  -9   0   4    2.78    0.10 
  -8   0   4    6.48    0.34 
  -7   0   4    0.33    0.07 
  -6   0   4    0.35    0.05 
  -6   0   4    0.37    0.07 
  -5   0   4    0.04    0.03 
  -5   0   4    0.04    0.03 
  -5   0   4    0.01    0.03 
  -4   0   4   28.17    0.98 
  -4   0   4   29.28    0.91 
  -4   0   4   28.08    0.87 
  -3   0   4   26.98    0.86 
   3   0  -4   27.03    1.00 
  -3   0   4   26.54    0.82 
  -3   0   4   28.30    0.93 
  -2   0   4   76.04    2.22 
   2   0  -4   74.41    2.72 
  -2   0   4   78.10    2.51 
   1   0  -4   99.66    3.63 
  -1   0   4  102.61    2.94 
   0   0   4  427.39   12.32 
   0   0  -4  423.43   15.74 
   0   0  -4  433.80   13.88 
   0   0  -4  407.97   16.39 
  -1   0  -4   26.69    0.91 
  -1   0  -4   26.62    1.08 
   1   0   4   27.91    0.81 
  -2   0  -4   51.79    1.99 
  -2   0  -4   49.76    1.58 
  -2   0  -4   48.59    1.67 
   2   0   4   51.65    1.49 
  -3   0  -4   20.90    0.69 
   3   0   4   21.19    0.66 
  -3   0  -4   21.43    0.88 
  -4   0  -4    8.67    0.40 
   4   0   4    9.31    0.33 
  -4   0  -4    9.45    0.33 
  -5   0  -4    0.34    0.05 
   5   0   4    0.36    0.06 
  -5   0  -4    0.30    0.06 
   6   0   4   18.52    0.62 
  -6   0  -4   18.98    0.79 
  -6   0  -4   17.80    0.55 
  -7   0  -4   13.99    0.44 
  -7   0  -4   13.40    0.61 
  -7   0  -4   13.38    0.42 
  -7   0  -4   13.46    0.42 
  -8   0  -4    2.08    0.12 
  -8   0  -4    1.92    0.09 
  -8   0  -4    2.09    0.12 
  -8   0  -4    2.06    0.13 
  -9   0  -4    0.18    0.04 
  -9   0  -4    0.25    0.03 
  -9   0  -4    0.30    0.05 
  -9   0  -4    0.24    0.05 
 -10   0  -4    0.07    0.03 
 -10   1   4    0.41    0.04 
  -9  -1   4   12.85    0.33 
  -9   1   4   13.50    0.38 
  -9   1   4   13.34    0.32 
  -9   1   4   12.35    0.59 
  -8   1   4    2.76    0.11 
  -8   1   4    2.85    0.20 
  -8   1   4    2.81    0.13 
  -7   1   4    0.75    0.07 
  -7   1   4    0.81    0.11 
   6  -1  -4    8.93    0.34 
  -6   1   4    9.22    0.43 
   5  -1  -4   12.76    0.44 
  -5  -1   4   13.12    0.45 
  -5   1   4   12.72    0.48 
  -5   1   4   12.60    0.43 
  -4  -1   4   15.52    0.51 
   4  -1  -4   15.44    0.51 
  -4   1   4   15.02    0.55 
   4   1  -4   14.89    0.54 
  -4   1   4   15.55    0.50 
  -3  -1   4    5.53    0.17 
   3  -1  -4    4.35    0.17 
  -3   1   4    4.67    0.20 
  -3   1   4    4.67    0.18 
   3   1  -4    4.66    0.19 
  -2  -1   4   91.47    2.64 
   2  -1  -4   86.89    2.82 
   2  -1  -4   87.44    3.24 
  -2   1   4   92.28    2.65 
   2   1  -4   90.99    3.25 
  -2   1   4   93.80    2.99 
   2   1  -4   93.26    2.99 
   1  -1  -4   96.54    3.51 
  -1  -1   4   98.41    2.86 
  -1   1   4   97.74    2.86 
   1   1  -4   99.94    3.52 
  -1   1   4   99.64    3.23 
   0  -1   4   99.60    2.90 
   0  -1  -4   95.99    3.89 
   0   1  -4  101.58    3.57 
   0   1  -4   95.40    3.86 
   0   1   4  101.28    3.28 
   0   1   4  101.19    2.90 
   0   1  -4  104.26    3.28 
  -1  -1  -4   85.87    3.18 
   1  -1   4   80.49    2.38 
   1   1   4   79.72    2.37 
  -1   1  -4   78.10    3.15 
  -1   1  -4   83.06    2.92 
  -1   1  -4   80.73    2.68 
  -2  -1  -4   46.20    1.48 
   2  -1   4   47.92    1.40 
  -2  -1  -4   48.15    1.87 
  -2   1  -4   45.51    1.86 
   2   1   4   48.03    1.39 
  -2   1  -4   47.07    1.57 
   3  -1   4   23.39    0.78 
   3  -1   4   24.12    0.76 
  -3  -1  -4   23.61    0.79 
  -3  -1  -4   24.50    1.00 
   3   1   4   25.46    0.74 
  -4  -1  -4   30.75    1.23 
   4  -1   4   29.69    0.95 
  -4  -1  -4   30.53    1.00 
   4  -1   4   31.93    0.99 
  -4  -1  -4   30.13    1.27 
   4   1   4   32.10    0.94 
  -4   1  -4   29.83    1.22 
   5  -1   4    6.95    0.27 
  -5  -1  -4    7.07    0.34 
   5  -1   4    7.23    0.29 
  -5  -1  -4    7.05    0.28 
  -5   1  -4    7.03    0.34 
  -6  -1  -4   11.69    0.44 
  -6  -1  -4   12.25    0.54 
  -6  -1  -4   12.02    0.38 
   6  -1   4   11.58    0.43 
  -6   1  -4   12.15    0.54 
  -6   1  -4   11.34    0.38 
  -7  -1  -4   15.86    0.49 
  -7  -1  -4   15.80    0.40 
  -7  -1  -4   16.38    0.48 
  -7  -1  -4   15.89    0.48 
  -7   1  -4   16.20    0.48 
  -7   1  -4   15.80    0.70 
  -7   1  -4   16.08    0.50 
  -7   1  -4   15.54    0.47 
  -8  -1  -4   18.72    0.54 
  -8  -1  -4   18.02    0.44 
  -8  -1  -4   18.75    0.54 
  -8   1  -4   16.80    0.78 
  -8   1  -4   18.36    0.53 
  -8   1  -4   18.38    0.44 
  -8   1  -4   18.82    0.54 
  -8   1  -4   18.77    0.55 
  -9  -1  -4    0.10    0.04 
  -9  -1  -4    0.07    0.04 
  -9  -1  -4    0.06    0.03 
  -9   1  -4    0.10    0.04 
  -9   1  -4    0.07    0.03 
  -9   1  -4    0.05    0.04 
 -10  -1  -4    1.19    0.06 
 -10   1  -4    1.27    0.06 
 -10  -2   4    0.03    0.03 
 -10   2   4    0.04    0.03 
  -9  -2   4    1.48    0.10 
  -9   2   4    1.54    0.09 
  -9   2   4    1.52    0.09 
  -8  -2   4   20.64    0.61 
  -8   2   4   20.99    0.59 
  -8   2   4   19.97    0.57 
  -8   2   4   20.30    0.49 
  -8   2   4   20.66    0.89 
  -7  -2   4   10.80    0.36 
  -7   2   4   11.13    0.33 
  -7   2   4   11.21    0.53 
  -7   2   4   10.95    0.34 
  -7   2   4   10.78    0.35 
   6  -2  -4   10.50    0.39 
   5  -2  -4    7.10    0.27 
  -5  -2   4    7.05    0.27 
  -5   2   4    7.22    0.30 
  -5   2   4    7.11    0.28 
  -4  -2   4   13.37    0.45 
   4  -2  -4   13.21    0.45 
  -4   2   4   13.28    0.44 
  -4   2   4   13.04    0.49 
   3  -2  -4   21.89    0.71 
   3   2  -4   21.43    0.76 
  -3   2   4   22.38    0.69 
  -3   2   4   22.32    0.77 
   2  -2  -4  111.17    3.52 
  -2   2   4  113.43    3.73 
   2   2  -4  115.37    3.73 
  -2   2   4  113.03    3.30 
  -1  -2   4  287.88    8.24 
   1  -2  -4  267.87    8.82 
  -1   2   4  282.89    9.36 
  -1   2   4  286.97    8.31 
   1   2  -4  291.52    9.42 
   1   2  -4  285.98   10.21 
   0  -2  -4   80.29    3.26 
   0  -2   4   83.49    2.42 
   0  -2  -4   79.62    2.59 
   0   2  -4   83.51    2.98 
   0   2  -4   84.71    2.75 
   0   2   4   86.60    2.43 
   0   2   4   83.62    2.74 
  -1  -2  -4   76.95    2.97 
   1  -2   4   72.44    2.21 
  -1  -2  -4   77.40    2.36 
  -1   2  -4   76.46    2.50 
   1   2   4   74.50    2.48 
   1   2   4   75.89    2.20 
  -1   2  -4   74.64    2.71 
  -2  -2  -4   86.25    3.26 
   2  -2   4   84.26    2.44 
  -2  -2  -4   83.09    2.60 
  -2   2  -4   80.76    2.75 
   2   2   4   81.23    2.42 
   3  -2   4  188.73    5.31 
  -3  -2  -4  181.77    5.67 
   3  -2   4  178.80    5.66 
   3   2   4  178.59    5.28 
  -3   2  -4  183.05    5.98 
   4  -2   4    0.77    0.08 
  -4  -2  -4    1.02    0.08 
  -4  -2  -4    0.92    0.11 
   5  -2   4    2.64    0.15 
  -5  -2  -4    2.48    0.19 
  -5  -2  -4    2.70    0.14 
  -6  -2  -4    1.82    0.12 
  -6  -2  -4    1.67    0.09 
  -6  -2  -4    1.75    0.11 
  -6   2  -4    1.82    0.12 
  -6   2  -4    1.69    0.12 
  -7  -2  -4   25.31    0.71 
  -7  -2  -4   24.41    0.72 
  -7  -2  -4   24.66    0.60 
  -7   2  -4   25.09    0.73 
  -7   2  -4   24.93    0.72 
  -7   2  -4   25.22    0.70 
  -7   2  -4   25.88    0.73 
  -8  -2  -4    3.43    0.12 
  -8  -2  -4    3.59    0.16 
  -8  -2  -4    3.52    0.15 
  -8   2  -4    3.65    0.15 
  -8   2  -4    3.53    0.12 
  -8   2  -4    3.87    0.17 
  -9  -2  -4    2.42    0.11 
  -9  -2  -4    2.42    0.09 
  -9  -2  -4    2.42    0.11 
  -9   2  -4    2.37    0.11 
  -9   2  -4    2.49    0.12 
 -10  -2  -4    0.18    0.03 
 -10  -3   4    0.07    0.03 
 -10   3   4    0.06    0.03 
 -10   3   4    0.06    0.03 
  -9  -3   4    0.44    0.06 
  -9   3   4    0.56    0.06 
  -9   3   4    0.58    0.06 
  -9   3   4    0.48    0.06 
  -8  -3   4    3.49    0.17 
  -8   3   4    3.12    0.15 
  -8   3   4    3.48    0.15 
  -8   3   4    3.38    0.14 
  -8   3   4    3.16    0.22 
  -7  -3   4   20.86    0.63 
  -7   3   4   20.49    0.57 
  -7   3   4   20.43    0.61 
  -7   3   4   20.76    0.90 
  -7   3   4   20.78    0.59 
   6  -3  -4   14.03    0.51 
  -6   3   4   14.10    0.42 
  -6   3   4   14.16    0.43 
   5  -3  -4    1.49    0.10 
  -5   3   4    1.33    0.11 
  -5   3   4    1.94    0.12 
   4  -3  -4   13.91    0.47 
  -4   3   4   12.92    0.46 
  -4   3   4   13.95    0.52 
   3  -3  -4   20.27    0.66 
  -3   3   4   19.94    0.63 
   3   3  -4   20.03    0.70 
  -3   3   4   19.00    0.71 
   2  -3  -4    6.76    0.26 
   2   3  -4    6.77    0.28 
  -2   3   4    7.36    0.26 
  -2   3   4    7.13    0.29 
   1  -3  -4   34.84    1.16 
   1   3  -4   36.87    1.34 
  -1   3   4   36.11    1.09 
  -1   3   4   37.00    1.24 
   1   3  -4   37.12    1.24 
   0  -3  -4   31.33    1.30 
   0  -3  -4   30.59    1.01 
   0  -3   4   30.92    0.94 
   0   3   4   32.00    0.94 
   0   3  -4   31.71    1.15 
   0   3   4   30.93    1.07 
   0   3  -4   32.38    1.08 
  -1  -3  -4    8.21    0.29 
   1  -3   4    8.56    0.28 
  -1  -3  -4    8.47    0.41 
  -1   3  -4    7.93    0.33 
   1   3   4    7.97    0.27 
  -1   3  -4    7.76    0.33 
  -2  -3  -4   57.55    2.20 
   2  -3   4   53.84    1.64 
  -2  -3  -4   53.80    1.74 
  -2   3  -4   54.35    1.86 
  -3  -3  -4   18.54    0.79 
  -3  -3  -4   17.70    0.62 
   3  -3   4   18.44    0.60 
  -3   3  -4   18.25    0.67 
  -4  -3  -4    3.03    0.15 
   4  -3   4    2.69    0.15 
  -4  -3  -4    2.95    0.20 
  -5  -3  -4    5.92    0.34 
   5  -3   4    5.74    0.26 
  -5  -3  -4    5.32    0.25 
  -5   3  -4    5.98    0.23 
  -6  -3  -4    1.42    0.09 
  -6  -3  -4    1.41    0.11 
  -6  -3  -4    1.51    0.08 
  -6   3  -4    1.35    0.11 
  -6   3  -4    1.31    0.11 
  -7  -3  -4    1.95    0.09 
  -7  -3  -4    2.01    0.12 
  -7   3  -4    2.10    0.13 
  -7   3  -4    2.19    0.13 
  -8  -3  -4    4.41    0.18 
  -8  -3  -4    4.29    0.14 
  -8   3  -4    4.29    0.18 
  -8   3  -4    4.68    0.19 
  -9  -3  -4    1.15    0.07 
  -9  -3  -4    1.12    0.05 
  -9   3  -4    1.04    0.07 
 -10   4   4    0.53    0.04 
  -9  -4   4    1.59    0.10 
  -9   4   4    1.40    0.08 
  -9   4   4    1.39    0.08 
  -9   4   4    1.58    0.08 
  -8  -4   4    0.09    0.05 
  -8   4   4    0.18    0.04 
  -8   4   4    0.14    0.04 
  -8   4   4    0.10    0.06 
  -8   4   4    0.13    0.04 
  -7  -4   4    5.99    0.24 
  -7   4   4    6.18    0.23 
  -7   4   4    6.07    0.22 
  -7   4   4    6.04    0.21 
  -7   4   4    6.08    0.35 
  -6  -4   4    3.50    0.17 
  -6  -4   4    3.33    0.18 
  -6   4   4    3.52    0.15 
  -6   4   4    3.45    0.15 
  -6   4   4    3.40    0.16 
   5  -4  -4   19.18    0.69 
  -5   4   4   20.04    0.58 
  -5   4   4   19.87    0.56 
   4  -4  -4   10.82    0.41 
  -4   4   4   10.87    0.45 
  -4   4   4   10.96    0.40 
   3  -4  -4    7.27    0.29 
  -3   4   4    7.26    0.28 
  -3   4   4    6.85    0.31 
   2  -4  -4    0.36    0.06 
   2   4  -4    0.24    0.05 
   2   4  -4    0.33    0.06 
  -2   4   4    0.28    0.05 
  -2   4   4    0.18    0.05 
   1  -4  -4   48.51    1.58 
   1   4  -4   47.89    1.69 
  -1   4   4   50.19    1.48 
  -1   4   4   49.84    1.68 
   1   4  -4   50.98    1.81 
   0  -4  -4    7.49    0.40 
   0  -4  -4    7.61    0.29 
   0   4  -4    7.78    0.33 
   0   4  -4    7.92    0.32 
   0   4   4    7.79    0.31 
  -1  -4  -4   11.18    0.53 
  -1  -4  -4   10.86    0.39 
  -1   4  -4   11.04    0.44 
  -2  -4  -4   36.61    1.17 
  -2  -4  -4   36.00    1.48 
   2  -4   4   35.84    1.10 
  -2   4  -4   34.88    1.26 
  -3  -4  -4   16.31    0.58 
   3  -4   4   16.25    0.56 
  -3  -4  -4   16.55    0.74 
  -3   4  -4   17.36    0.64 
  -4  -4  -4   17.27    0.78 
   4  -4   4   17.06    0.59 
  -4  -4  -4   17.02    0.61 
  -4   4  -4   17.69    0.53 
  -5  -4  -4    4.00    0.15 
  -5  -4  -4    4.08    0.17 
  -5   4  -4    4.03    0.19 
  -5   4  -4    4.00    0.17 
  -6  -4  -4    3.86    0.14 
  -6  -4  -4    3.93    0.17 
  -6  -4  -4    3.80    0.13 
  -6   4  -4    3.87    0.19 
  -6   4  -4    3.84    0.17 
  -7  -4  -4    0.43    0.05 
  -7  -4  -4    0.37    0.06 
  -7   4  -4    0.45    0.06 
  -7   4  -4    0.48    0.07 
  -8  -4  -4    3.67    0.15 
  -8  -4  -4    3.62    0.12 
   8  -4   4    3.81    0.16 
  -8   4  -4    3.58    0.16 
  -8   4  -4    3.81    0.15 
  -9  -4  -4    0.79    0.05 
  -9  -4  -4    0.83    0.04 
   9  -4   4    0.83    0.06 
  -9   4  -4    0.91    0.06 
  -9  -5   4    0.52    0.05 
  -9   5   4    0.55    0.05 
  -9   5   4    0.52    0.05 
  -9   5   4    0.44    0.04 
  -8  -5   4    0.07    0.05 
  -8   5   4    0.08    0.03 
  -8   5   4    0.09    0.04 
  -8   5   4    0.08    0.03 
  -7  -5   4    1.67    0.12 
  -7  -5   4    1.60    0.13 
  -7   5   4    1.79    0.10 
  -7   5   4    1.62    0.11 
  -7   5   4    1.73    0.10 
  -7   5   4    1.60    0.15 
  -6  -5   4   11.80    0.41 
  -6  -5   4   12.09    0.41 
  -6   5   4   12.32    0.39 
  -6   5   4   12.17    0.37 
  -6   5   4   11.75    0.36 
  -5  -5   4    2.93    0.17 
  -5  -5   4    3.14    0.17 
  -5  -5   4    3.07    0.17 
  -5   5   4    2.94    0.14 
  -5   5   4    2.99    0.15 
  -5   5   4    3.16    0.14 
  -4  -5   4    2.64    0.16 
   4  -5  -4    2.98    0.17 
  -4   5   4    2.80    0.14 
  -4   5   4    2.72    0.13 
   3  -5  -4    2.83    0.17 
   3   5  -4    2.81    0.17 
  -3   5   4    2.86    0.15 
   2  -5  -4    1.33    0.10 
  -2   5   4    1.20    0.11 
   2   5  -4    1.33    0.11 
   2   5  -4    1.34    0.11 
   1  -5  -4   13.33    0.63 
   1  -5  -4   12.64    0.47 
  -1   5   4   12.47    0.50 
   1   5  -4   13.72    0.52 
   0  -5  -4   22.16    1.00 
   0  -5  -4   22.59    0.76 
   0   5  -4   22.92    0.84 
  -1  -5  -4   29.63    1.20 
  -1  -5  -4   27.64    0.93 
  -1   5  -4   26.25    1.01 
  -2  -5  -4    7.02    0.37 
  -2  -5  -4    6.83    0.29 
  -3  -5  -4    1.18    0.13 
  -3  -5  -4    0.94    0.09 
  -3   5  -4    0.96    0.09 
   4  -5   4    2.68    0.14 
  -4  -5  -4    2.64    0.14 
  -4  -5  -4    2.88    0.13 
  -4   5  -4    2.85    0.15 
   4   5   4    2.86    0.15 
  -5  -5  -4    3.08    0.15 
   5  -5   4    2.87    0.15 
  -5  -5  -4    2.91    0.12 
   5   5   4    3.05    0.15 
  -5   5  -4    2.81    0.16 
   6  -5   4    1.03    0.09 
  -6  -5  -4    1.04    0.07 
  -6  -5  -4    0.95    0.08 
  -6   5  -4    0.99    0.10 
  -7  -5  -4    0.63    0.05 
   7  -5   4    0.59    0.07 
  -7  -5  -4    0.54    0.06 
  -7   5  -4    0.53    0.06 
  -7   5  -4    0.56    0.07 
   8  -5   4    0.54    0.05 
  -8  -5  -4    0.47    0.05 
  -8  -5  -4    0.48    0.04 
  -8   5  -4    0.50    0.05 
  -8   5  -4    0.54    0.05 
  -8  -6   4   -0.01    0.03 
  -8   6   4    0.00    0.02 
  -8   6   4   -0.02    0.02 
  -8   6   4    0.03    0.03 
  -7  -6   4    1.51    0.11 
  -7  -6   4    1.58    0.11 
  -7   6   4    1.50    0.09 
  -7   6   4    1.57    0.08 
  -7   6   4    1.41    0.08 
  -6  -6   4    5.50    0.23 
  -6  -6   4    5.42    0.23 
  -6   6   4    5.22    0.20 
  -6   6   4    5.15    0.19 
  -6   6   4    5.34    0.19 
  -5  -6   4   20.19    0.61 
  -5  -6   4   19.51    0.61 
  -5  -6   4   19.60    0.60 
  -5   6   4   19.41    0.56 
  -5   6   4   19.69    0.58 
  -5   6   4   19.57    0.55 
  -4  -6   4    0.03    0.05 
  -4  -6   4    0.08    0.05 
  -4  -6   4    0.10    0.06 
  -4   6   4   -0.01    0.03 
  -4   6   4    0.09    0.04 
  -3  -6   4    1.32    0.11 
  -3  -6   4    1.67    0.13 
  -3  -6   4    1.52    0.12 
  -3   6   4    1.41    0.10 
  -3   6   4    1.54    0.12 
  -2  -6   4    5.39    0.17 
  -2  -6   4    5.39    0.22 
  -2  -6   4    4.95    0.21 
  -2  -6   4    5.73    0.23 
   2  -6  -4    4.77    0.34 
  -2   6   4    4.73    0.18 
  -2   6   4    5.25    0.22 
  -1  -6   4    1.96    0.12 
   1  -6  -4    1.77    0.20 
  -1  -6   4    2.02    0.10 
  -1  -6   4    1.93    0.14 
  -1   6   4    1.76    0.12 
   0  -6   4   12.06    0.40 
   0  -6   4   12.70    0.41 
   0  -6  -4   12.72    0.47 
   0  -6   4   12.43    0.37 
   0   6   4   12.43    0.41 
   1  -6   4   10.90    0.35 
  -1  -6  -4   10.80    0.34 
   1   6   4   10.63    0.36 
   1   6   4   11.10    0.37 
   2  -6   4   11.80    0.37 
  -2  -6  -4   11.17    0.36 
   2   6   4   11.55    0.38 
   2   6   4   11.47    0.38 
   3  -6   4   14.36    0.44 
  -3  -6  -4   13.51    0.42 
  -3  -6  -4   14.19    0.41 
  -3   6  -4   14.07    0.45 
   3   6   4   13.66    0.44 
  -4  -6  -4    5.52    0.21 
  -4  -6  -4    5.95    0.20 
   4  -6   4    6.29    0.23 
   4   6   4    5.81    0.24 
  -5  -6  -4    4.58    0.15 
   5  -6   4    4.29    0.18 
   5   6   4    4.28    0.19 
  -5   6  -4    4.39    0.19 
  -6  -6  -4    0.18    0.04 
   6  -6   4    0.15    0.05 
   6   6   4    0.21    0.05 
  -6   6  -4    0.19    0.05 
   7  -6   4    0.20    0.04 
  -7  -6  -4    0.17    0.03 
  -7   6  -4    0.20    0.04 
  -7  -7   4    0.06    0.04 
  -7  -7   4    0.05    0.03 
  -7   7   4    0.06    0.03 
  -7   7   4    0.07    0.03 
  -6  -7   4    3.86    0.17 
  -6  -7   4    3.86    0.17 
  -6   7   4    3.61    0.14 
  -6   7   4    3.78    0.14 
  -5  -7   4    0.61    0.08 
  -5  -7   4    0.62    0.08 
  -5   7   4    0.64    0.06 
  -5   7   4    0.76    0.06 
   5   7  -4    0.74    0.09 
  -4  -7   4    2.46    0.16 
  -4  -7   4    2.75    0.16 
  -4  -7   4    2.82    0.16 
  -4   7   4    2.59    0.12 
   4   7  -4    2.91    0.16 
  -3  -7   4    3.80    0.19 
  -3  -7   4    4.19    0.20 
  -3  -7   4    3.67    0.19 
  -3   7   4    4.24    0.19 
  -3   7   4    3.95    0.16 
  -2  -7   4    9.04    0.32 
  -2  -7   4    9.40    0.26 
  -2  -7   4    9.05    0.32 
  -2  -7   4    9.16    0.33 
  -2   7   4    8.18    0.32 
  -2   7   4    8.62    0.28 
  -1  -7   4    8.54    0.31 
  -1  -7   4    8.54    0.30 
  -1  -7   4    8.84    0.26 
  -1   7   4    8.05    0.30 
  -1   7   4    7.29    0.26 
   1   7  -4    8.36    0.31 
   0  -7   4    3.80    0.15 
   0  -7   4    3.80    0.18 
   0   7   4    4.10    0.18 
   0   7  -4    3.63    0.19 
   0   7   4    4.26    0.20 
   1  -7   4    5.10    0.20 
   1  -7   4    5.95    0.22 
   1   7   4    5.52    0.23 
   1   7   4    5.48    0.22 
  -2  -7  -4    0.19    0.04 
   2   7   4    0.23    0.06 
   2   7   4    0.20    0.07 
   3  -7   4    0.63    0.07 
  -3  -7  -4    0.58    0.06 
   3   7   4    0.52    0.08 
   4  -7   4   10.55    0.34 
  -4  -7  -4   10.50    0.31 
   4   7   4   10.57    0.35 
   5  -7   4    0.16    0.04 
   5   7   4    0.10    0.04 
  -5   7  -4    0.11    0.04 
  -6  -7  -4    0.13    0.03 
   6  -7   4    0.05    0.03 
  -6   7  -4    0.08    0.03 
   6   7   4    0.04    0.04 
  -6  -8   4    0.17    0.03 
   6   8  -4    0.21    0.04 
  -5  -8   4    0.13    0.04 
  -5  -8   4    0.05    0.04 
   5   8  -4    0.11    0.05 
  -4  -8   4    0.32    0.06 
  -4  -8   4    0.24    0.05 
   4   8  -4    0.36    0.07 
  -3  -8   4    1.45    0.11 
  -3  -8   4    1.34    0.10 
   3   8  -4    1.42    0.11 
  -3   8   4    1.26    0.10 
  -2  -8   4    0.15    0.05 
  -2   8   4    0.26    0.06 
   2   8  -4    0.20    0.07 
  -1  -8   4    3.97    0.18 
  -1  -8   4    4.48    0.14 
   1   8  -4    4.49    0.20 
  -1   8   4    4.44    0.20 
   0  -8   4    2.16    0.13 
   0  -8   4    2.08    0.10 
   0   8   4    2.07    0.13 
   0   8   4    2.21    0.14 
   0   8  -4    2.07    0.14 
   1  -8   4    0.21    0.06 
   1  -8   4    0.18    0.04 
  -1  -8  -4    0.22    0.04 
   1   8   4    0.20    0.06 
   1   8   4    0.17    0.05 
  -2  -8  -4    1.77    0.09 
   2  -8   4    2.01    0.12 
   2  -8   4    1.67    0.09 
   2   8   4    1.51    0.12 
   2   8   4    1.69    0.12 
   3  -8   4    1.12    0.08 
  -3  -8  -4    1.20    0.07 
   3  -8   4    1.34    0.09 
   3   8   4    1.15    0.09 
   3   8   4    1.17    0.09 
   4  -8   4    0.53    0.06 
   4   8   4    0.49    0.06 
  -5  -8  -4    0.12    0.02 
   5  -8   4    0.12    0.03 
   5   8   4    0.05    0.03 
  -3  -9   4    0.08    0.03 
   3   9  -4    0.03    0.04 
  -2  -9   4    0.04    0.04 
  -2   9   4    0.09    0.04 
   2   9  -4    0.08    0.04 
  -1  -9   4    0.47    0.06 
  -1   9   4    0.40    0.06 
   1   9  -4    0.45    0.06 
   0  -9   4    0.56    0.03 
   0  -9   4    0.58    0.06 
   0  -9  -4    0.55    0.05 
   0   9   4    0.55    0.06 
   0   9  -4    0.62    0.06 
  -1  -9  -4    0.02    0.02 
   1  -9   4    0.04    0.03 
   1  -9   4    0.04    0.02 
   1   9   4    0.01    0.04 
   1   9   4    0.03    0.04 
   2  -9   4    0.04    0.02 
   2  -9   4    0.06    0.03 
  -2  -9  -4    0.06    0.02 
   2   9   4    0.07    0.04 
   2   9   4    0.07    0.04 
   3   9   4    0.23    0.04 
  -5   0   5   31.55    0.96 
  -5   0   5   30.37    1.07 
  -4   0   5   28.68    0.98 
   4   0  -5   28.09    1.05 
  -4   0   5   28.11    0.87 
  -3   0   5   12.90    0.47 
   3   0  -5   12.49    0.49 
  -3   0   5   13.03    0.41 
  -2   0   5    4.49    0.20 
  -2   0   5    4.51    0.17 
   2   0  -5    5.09    0.21 
   1   0  -5  171.31    6.07 
  -1   0   5  173.57    4.92 
   1   0  -5  162.10    6.53 
   0   0   5  181.86    5.29 
   0   0  -5  180.41    5.92 
   0   0  -5  182.21    6.39 
   0   0  -5  173.97    6.94 
   1   0   5   54.45    1.60 
  -1   0  -5   54.11    1.80 
  -1   0  -5   54.29    2.13 
  -2   0  -5    2.86    0.17 
   2   0   5    2.87    0.12 
   3   0   5   48.04    1.42 
  -3   0  -5   46.34    1.89 
   4   0   5    0.47    0.06 
  -5   0  -5   20.58    0.84 
   5   0   5   19.69    0.66 
  -6   0  -5   42.59    1.15 
  -6   0  -5   44.43    1.21 
  -6   0  -5   45.39    1.76 
  -6   0  -5   44.46    1.18 
  -7   0  -5    4.42    0.20 
  -7   0  -5    4.21    0.18 
  -7   0  -5    4.11    0.17 
  -8   0  -5    1.30    0.10 
  -8   0  -5    1.26    0.09 
  -8   0  -5    1.34    0.10 
  -9   0  -5    0.04    0.03 
  -9   0  -5    0.06    0.03 
  -7   1   5    2.82    0.19 
  -6   1   5   13.48    0.59 
  -6   1   5   13.29    0.46 
  -5   1   5    0.82    0.08 
  -5   1   5    0.70    0.07 
   5   1  -5    0.63    0.07 
  -4   1   5    4.48    0.18 
   4   1  -5    4.40    0.20 
   4   1  -5    4.35    0.21 
  -4   1   5    4.46    0.20 
  -3  -1   5   66.02    1.91 
   3   1  -5   65.63    2.35 
  -3   1   5   64.80    1.93 
   3   1  -5   66.61    2.17 
  -3   1   5   62.61    2.17 
  -2  -1   5   76.05    2.22 
   2  -1  -5   71.89    2.72 
  -2   1   5   76.57    2.52 
   2   1  -5   78.58    2.74 
  -2   1   5   75.05    2.23 
   2   1  -5   78.49    2.52 
  -1  -1   5   17.97    0.57 
  -1   1   5   18.10    0.58 
   1   1  -5   20.69    0.66 
  -1   1   5   18.04    0.65 
   1   1  -5   18.50    0.70 
   0  -1   5   21.21    0.65 
   0  -1  -5   20.57    0.88 
   0   1   5   21.72    0.73 
   0   1   5   20.67    0.65 
   0   1  -5   21.53    0.80 
   0   1  -5   22.10    0.74 
  -1  -1  -5    0.35    0.04 
   1  -1   5    0.31    0.04 
  -1  -1  -5    0.23    0.05 
  -1   1  -5    0.30    0.04 
  -1   1  -5    0.38    0.05 
   2  -1   5  113.33    3.27 
  -2  -1  -5  112.23    4.37 
  -2   1  -5  107.91    4.35 
   2   1   5  113.58    3.26 
  -2   1  -5  112.71    3.69 
   3  -1   5   51.18    1.57 
  -3  -1  -5   51.91    2.09 
   3   1   5   53.68    1.55 
  -4  -1  -5    2.03    0.16 
   4  -1   5    1.94    0.12 
   4   1   5    2.04    0.11 
   5  -1   5    0.22    0.06 
  -6  -1  -5    8.28    0.25 
  -6  -1  -5    8.26    0.29 
  -6  -1  -5    7.92    0.28 
  -6   1  -5    7.90    0.29 
  -6   1  -5    7.67    0.27 
  -6   1  -5    7.85    0.27 
  -7  -1  -5   40.19    1.15 
  -7  -1  -5   43.27    1.13 
  -7   1  -5   40.52    1.11 
  -7   1  -5   42.73    1.16 
  -7   1  -5   41.83    1.15 
  -8  -1  -5   12.25    0.37 
  -8  -1  -5   11.17    0.37 
  -8  -1  -5   11.68    0.36 
  -8   1  -5   12.00    0.38 
  -8   1  -5   12.32    0.36 
  -9  -1  -5    5.06    0.18 
  -9  -1  -5    4.88    0.17 
  -9   1  -5    4.94    0.18 
  -9   1  -5    5.21    0.17 
 -10   2   5    1.38    0.07 
  -9   2   5    2.35    0.11 
  -9   2   5    2.42    0.11 
  -8   2   5    3.72    0.16 
  -8   2   5    3.73    0.15 
  -8   2   5    3.76    0.15 
  -8   2   5    3.53    0.23 
  -7   2   5   36.47    0.98 
  -7   2   5   35.62    0.96 
  -7   2   5   34.69    0.93 
  -7   2   5   34.27    1.45 
  -6   2   5    3.28    0.14 
  -6   2   5    3.19    0.17 
  -5   2   5    4.66    0.21 
  -5   2   5    4.69    0.22 
  -4   2   5    2.09    0.13 
  -4   2   5    2.13    0.12 
   4   2  -5    2.22    0.12 
   3   2  -5  115.73    4.05 
   3   2  -5  108.46    3.72 
  -3   2   5  114.03    3.73 
   2   2  -5   22.16    0.84 
  -2   2   5   23.13    0.69 
   2   2  -5   21.80    0.78 
  -2   2   5   21.76    0.78 
  -1  -2   5   14.91    0.47 
   1   2  -5   16.02    0.59 
  -1   2   5   16.19    0.55 
  -1   2   5   14.82    0.49 
   1   2  -5   15.08    0.56 
   0  -2   5   17.91    0.53 
   0  -2  -5   15.72    0.74 
   0   2   5   17.02    0.54 
   0   2   5   16.03    0.60 
   0   2  -5   17.76    0.62 
   0   2  -5   18.94    0.66 
   1  -2   5   31.32    0.95 
  -1  -2  -5   31.00    1.28 
  -1   2  -5   32.39    1.16 
  -1   2  -5   31.07    1.08 
   1   2   5   30.49    0.94 
  -2  -2  -5   74.14    2.81 
   2  -2   5   71.32    2.10 
   2   2   5   68.97    2.08 
  -2   2  -5   69.28    2.37 
   3  -2   5   23.25    0.73 
  -3  -2  -5   21.95    0.96 
   3   2   5   23.42    0.70 
  -3   2  -5   21.99    0.80 
   4  -2   5   21.40    0.70 
  -5  -2  -5    2.22    0.18 
   5  -2   5    1.97    0.13 
  -5   2  -5    1.87    0.12 
  -5   2  -5    2.15    0.12 
  -6  -2  -5    4.68    0.19 
  -6  -2  -5    4.39    0.16 
  -6   2  -5    4.31    0.20 
  -6   2  -5    4.48    0.20 
  -7  -2  -5    4.82    0.20 
  -7   2  -5    5.22    0.22 
  -7   2  -5    4.87    0.21 
  -8  -2  -5    0.07    0.04 
  -8   2  -5    0.07    0.04 
  -8   2  -5    0.08    0.04 
  -9  -2  -5    0.62    0.06 
  -9   2  -5    0.55    0.05 
  -9   2  -5    0.46    0.05 
 -10   3   5    1.04    0.06 
 -10   3   5    1.02    0.06 
  -9  -3   5    0.06    0.04 
  -9   3   5    0.01    0.03 
  -9   3   5   -0.03    0.03 
  -9   3   5    0.01    0.03 
  -8  -3   5    1.57    0.11 
  -8   3   5    1.27    0.14 
  -8   3   5    1.48    0.09 
  -8   3   5    1.43    0.10 
  -8   3   5    1.25    0.09 
  -7  -3   5    0.80    0.09 
  -7   3   5    0.67    0.06 
  -7   3   5    0.72    0.11 
  -7   3   5    0.99    0.09 
  -7   3   5    0.57    0.06 
  -6   3   5    4.55    0.18 
  -6   3   5    4.43    0.18 
  -6   3   5    4.44    0.17 
  -5   3   5    1.13    0.09 
  -5   3   5    1.08    0.09 
  -5   3   5    1.08    0.10 
  -4   3   5   17.86    0.60 
  -4   3   5   18.57    0.68 
   3   3  -5    3.15    0.16 
   3   3  -5    3.22    0.17 
  -3   3   5    2.89    0.15 
  -3   3   5    2.84    0.16 
   2   3  -5    6.02    0.26 
   2   3  -5    5.40    0.25 
  -2   3   5    5.76    0.22 
  -2   3   5    5.62    0.25 
   1  -3  -5   16.81    0.72 
  -1   3   5   15.99    0.51 
  -1   3   5   15.36    0.58 
   1   3  -5   15.99    0.62 
   1   3  -5   15.80    0.59 
   0  -3   5    4.69    0.17 
   0  -3  -5    4.45    0.28 
   0   3   5    4.46    0.20 
   0   3   5    5.14    0.19 
   0   3  -5    5.18    0.22 
   0   3  -5    4.93    0.22 
  -1  -3  -5    3.85    0.25 
   1  -3   5    3.99    0.17 
   1   3   5    4.35    0.17 
  -1   3  -5    4.31    0.21 
  -1   3  -5    4.80    0.21 
  -2  -3  -5   43.84    1.74 
   2  -3   5   44.22    1.30 
  -2   3  -5   40.21    1.47 
  -3  -3  -5    9.58    0.47 
   3  -3   5    9.38    0.35 
  -3   3  -5    9.79    0.40 
   4  -3   5   16.21    0.56 
  -4  -3  -5   16.31    0.74 
  -4   3  -5   15.86    0.50 
  -5  -3  -5    5.90    0.22 
  -5  -3  -5    5.80    0.34 
  -5  -3  -5    5.67    0.20 
  -5   3  -5    5.86    0.24 
  -5   3  -5    5.68    0.23 
  -6  -3  -5    6.57    0.21 
  -6  -3  -5    6.40    0.24 
  -6   3  -5    6.76    0.25 
  -6   3  -5    6.38    0.26 
  -7  -3  -5    2.37    0.14 
  -7   3  -5    2.28    0.13 
  -7   3  -5    2.38    0.14 
  -8  -3  -5    1.21    0.09 
  -8   3  -5    1.16    0.09 
  -8   3  -5    1.19    0.09 
   9  -3   5    0.34    0.04 
  -9  -3  -5    0.24    0.04 
  -9   3  -5    0.25    0.04 
  -9  -4   5    0.48    0.05 
  -9   4   5    0.40    0.04 
  -9   4   5    0.36    0.04 
  -9   4   5    0.34    0.04 
  -8  -4   5    2.63    0.14 
  -8   4   5    2.56    0.12 
  -8   4   5    2.31    0.12 
  -8   4   5    2.65    0.12 
  -7  -4   5    0.86    0.09 
  -7  -4   5    0.92    0.09 
  -7   4   5    1.06    0.08 
  -7   4   5    1.02    0.13 
  -7   4   5    1.09    0.09 
  -7   4   5    1.10    0.09 
  -6  -4   5    6.70    0.27 
  -6  -4   5    7.18    0.28 
  -6   4   5    6.86    0.24 
  -6   4   5    6.90    0.23 
  -6   4   5    7.76    0.26 
  -5  -4   5    0.27    0.06 
  -5   4   5    0.36    0.05 
  -5   4   5    0.32    0.05 
  -5   4   5    0.27    0.05 
  -4   4   5    6.31    0.22 
   4   4  -5    6.19    0.30 
  -4   4   5    6.35    0.26 
   3   4  -5   19.19    0.70 
  -3   4   5   18.84    0.71 
   3   4  -5   18.96    0.75 
  -3   4   5   18.89    0.63 
   2   4  -5    0.92    0.09 
   2   4  -5    1.10    0.09 
  -2   4   5    0.84    0.09 
  -2   4   5    0.83    0.09 
   1  -4  -5    1.17    0.15 
   1   4  -5    0.63    0.07 
  -1   4   5    0.65    0.07 
  -1   4   5    0.55    0.07 
   1   4  -5    0.63    0.08 
   0  -4  -5    2.59    0.21 
   0   4  -5    2.76    0.16 
   0   4  -5    2.80    0.15 
  -1  -4  -5    7.99    0.41 
  -1   4  -5    7.57    0.34 
   2  -4   5   13.31    0.47 
  -2  -4  -5   14.78    0.66 
  -2   4  -5   14.19    0.56 
  -3  -4  -5    0.62    0.11 
   3  -4   5    0.46    0.07 
  -3   4  -5    0.92    0.11 
  -3   4  -5    0.68    0.08 
  -4  -4  -5    6.77    0.24 
  -4  -4  -5    7.65    0.40 
  -4  -4  -5    7.04    0.25 
  -4   4  -5    6.83    0.27 
   5  -4   5    3.15    0.15 
  -5  -4  -5    3.16    0.13 
  -5  -4  -5    3.07    0.15 
  -5   4  -5    2.97    0.16 
  -5   4  -5    3.05    0.15 
   6  -4   5    0.76    0.08 
  -6  -4  -5    0.82    0.06 
  -6  -4  -5    0.57    0.07 
  -6   4  -5    0.84    0.09 
  -6   4  -5    0.79    0.08 
  -7  -4  -5    0.49    0.06 
   7  -4   5    0.48    0.07 
  -7   4  -5    0.40    0.06 
  -7   4  -5    0.48    0.07 
  -8  -4  -5    1.93    0.10 
   8  -4   5    1.96    0.10 
  -8   4  -5    1.88    0.10 
  -8   4  -5    1.95    0.10 
  -9  -5   5    0.20    0.04 
  -9   5   5    0.25    0.03 
  -9   5   5    0.20    0.03 
  -8  -5   5    0.11    0.04 
  -8   5   5    0.10    0.03 
  -8   5   5    0.10    0.03 
  -8   5   5    0.17    0.04 
  -7  -5   5    1.18    0.10 
  -7  -5   5    1.64    0.12 
  -7   5   5    1.80    0.10 
  -7   5   5    1.53    0.09 
  -7   5   5    1.40    0.14 
  -7   5   5    1.69    0.09 
  -6  -5   5    3.75    0.19 
  -6  -5   5    3.97    0.19 
  -6   5   5    3.70    0.15 
  -6   5   5    4.02    0.16 
  -6   5   5    3.44    0.16 
  -5  -5   5    1.67    0.13 
  -5  -5   5    1.61    0.13 
  -5  -5   5    1.43    0.12 
  -5   5   5    1.75    0.10 
  -5   5   5    1.58    0.10 
  -5   5   5    1.70    0.11 
  -4  -5   5    0.82    0.09 
  -4  -5   5    0.91    0.09 
  -4  -5   5    0.90    0.10 
  -4   5   5    0.95    0.08 
  -4   5   5    0.76    0.07 
  -4   5   5    0.90    0.09 
  -4   5   5    1.02    0.08 
  -3   5   5    1.67    0.10 
  -3   5   5    1.58    0.10 
  -3   5   5    1.60    0.12 
   2  -5  -5    4.95    0.32 
   2   5  -5    4.46    0.24 
   1  -5  -5    9.71    0.53 
   1   5  -5   10.63    0.44 
   0  -5  -5   15.97    0.76 
  -1  -5  -5    5.42    0.33 
  -2  -5  -5    1.72    0.17 
  -2   5  -5    1.53    0.11 
  -3  -5  -5    8.76    0.29 
   3  -5   5    8.73    0.30 
  -3   5  -5    8.69    0.31 
   3   5   5    8.94    0.31 
  -4  -5  -5    7.33    0.26 
   4  -5   5    7.11    0.26 
  -4  -5  -5    7.62    0.25 
   4   5   5    7.10    0.27 
  -4   5  -5    7.58    0.28 
  -5  -5  -5    0.55    0.05 
  -5  -5  -5    0.53    0.07 
   5  -5   5    0.52    0.07 
   5   5   5    0.51    0.07 
  -5   5  -5    0.29    0.06 
  -6  -5  -5    1.29    0.10 
   6  -5   5    1.54    0.11 
  -6   5  -5    1.57    0.11 
  -7  -5  -5    0.16    0.04 
   7  -5   5    0.20    0.05 
  -7   5  -5    0.13    0.04 
  -8  -5  -5    1.07    0.06 
   8  -5   5    1.06    0.07 
  -8  -6   5    0.09    0.03 
  -8  -6   5    0.08    0.03 
  -8   6   5    0.13    0.03 
  -8   6   5    0.12    0.03 
  -8   6   5    0.12    0.03 
  -7  -6   5    2.74    0.14 
  -7  -6   5    2.88    0.14 
  -7   6   5    3.03    0.12 
  -7   6   5    2.71    0.11 
  -7   6   5    2.68    0.12 
  -6  -6   5    0.43    0.07 
  -6  -6   5    0.37    0.07 
  -6  -6   5    0.42    0.07 
  -6   6   5    0.47    0.05 
  -6   6   5    0.62    0.06 
  -6   6   5    0.54    0.06 
  -5  -6   5    2.80    0.17 
  -5  -6   5    2.64    0.15 
  -5  -6   5    2.39    0.16 
  -5   6   5    2.31    0.12 
  -5   6   5    2.52    0.13 
  -5   6   5    2.48    0.12 
  -4  -6   5    0.85    0.09 
  -4  -6   5    0.98    0.10 
  -4  -6   5    1.07    0.10 
  -4   6   5    1.15    0.08 
  -4   6   5    1.03    0.08 
  -4   6   5    0.84    0.08 
  -4   6   5    1.17    0.10 
  -3  -6   5    2.94    0.16 
  -3  -6   5    3.46    0.17 
  -3  -6   5    3.41    0.18 
  -3   6   5    3.21    0.14 
  -3   6   5    3.19    0.17 
  -2  -6   5    2.71    0.16 
  -2  -6   5    2.69    0.16 
  -2  -6   5    2.58    0.14 
  -2  -6   5    2.54    0.10 
  -2   6   5    2.44    0.13 
  -2   6   5    2.43    0.15 
  -1  -6   5   18.85    0.58 
  -1  -6   5   19.24    0.52 
  -1  -6   5   18.84    0.57 
  -1   6   5   18.95    0.58 
  -1   6   5   18.70    0.54 
  -1   6   5   19.23    0.57 
   0  -6   5    1.44    0.09 
   0  -6  -5    2.02    0.13 
   0  -6   5    1.55    0.12 
   0  -6   5    1.53    0.12 
   0   6   5    1.45    0.12 
   0   6   5    1.44    0.11 
   0   6   5    1.57    0.10 
   1  -6   5    0.65    0.07 
  -1  -6  -5    0.88    0.09 
   1  -6   5    0.68    0.07 
   1   6   5    1.05    0.09 
   1   6   5    0.81    0.09 
  -2  -6  -5    1.34    0.10 
   2  -6   5    1.31    0.11 
   2   6   5    1.34    0.11 
   2   6   5    1.43    0.12 
  -3  -6  -5   10.04    0.32 
   3  -6   5    9.97    0.33 
   3   6   5    9.98    0.34 
  -3   6  -5    9.91    0.34 
  -4  -6  -5    3.90    0.15 
  -4  -6  -5    3.49    0.16 
   4  -6   5    3.62    0.17 
  -4   6  -5    3.51    0.17 
   4   6   5    3.78    0.18 
   5  -6   5    0.50    0.07 
  -5  -6  -5    0.48    0.04 
  -5  -6  -5    0.48    0.06 
   5   6   5    0.48    0.07 
  -5   6  -5    0.57    0.07 
   6  -6   5   -0.04    0.04 
  -6  -6  -5    0.06    0.03 
  -6   6  -5    0.05    0.03 
   7  -6   5    0.54    0.05 
  -7   6  -5    0.56    0.05 
  -7  -7   5    0.64    0.06 
  -7  -7   5    0.57    0.05 
  -7   7   5    0.71    0.05 
  -6  -7   5    1.04    0.09 
  -6  -7   5    1.09    0.09 
   6   7  -5    1.09    0.08 
  -6   7   5    1.09    0.07 
  -6   7   5    0.91    0.06 
  -5  -7   5    0.19    0.06 
  -5  -7   5    0.19    0.06 
  -5  -7   5    0.23    0.06 
   5   7  -5    0.31    0.07 
  -5   7   5    0.27    0.04 
  -4  -7   5    6.93    0.27 
  -4  -7   5    7.63    0.27 
  -4  -7   5    6.99    0.27 
  -4   7   5    7.35    0.23 
  -4   7   5    6.96    0.26 
  -3  -7   5    0.87    0.09 
  -3  -7   5    0.83    0.09 
  -3  -7   5    0.87    0.09 
  -3   7   5    1.04    0.10 
  -3   7   5    0.61    0.06 
  -2  -7   5   14.11    0.45 
  -2  -7   5   13.30    0.43 
  -2  -7   5   13.85    0.44 
  -2   7   5   13.00    0.44 
  -2   7   5   13.41    0.40 
   1  -7  -5    4.35    0.19 
  -1  -7   5    4.33    0.19 
  -1  -7   5    4.12    0.15 
  -1  -7   5    4.38    0.20 
  -1   7   5    4.49    0.21 
  -1   7   5    4.19    0.17 
   0  -7   5    1.92    0.13 
   0  -7   5    2.13    0.14 
   0  -7  -5    2.06    0.13 
   0  -7   5    2.11    0.11 
   0   7   5    1.95    0.14 
   0   7   5    2.08    0.14 
   0   7  -5    1.87    0.14 
  -1  -7  -5    0.20    0.05 
   1  -7   5    0.28    0.05 
   1  -7   5    0.26    0.06 
   1   7   5    0.21    0.06 
   1   7   5    0.28    0.07 
   2  -7   5    0.75    0.07 
   2  -7   5    1.12    0.10 
  -2  -7  -5    0.68    0.07 
  -2  -7  -5    0.86    0.08 
   2   7   5    0.76    0.09 
   2   7   5    0.73    0.09 
  -3  -7  -5    1.89    0.10 
   3  -7   5    2.12    0.12 
  -3  -7  -5    1.81    0.10 
   3   7   5    2.10    0.14 
   4  -7   5    3.47    0.15 
  -4  -7  -5    3.38    0.13 
   4   7   5    3.36    0.16 
   5  -7   5    0.71    0.06 
  -5   7  -5    0.61    0.06 
   5   7   5    0.56    0.06 
   6  -7   5    0.05    0.03 
  -5  -8   5    0.36    0.05 
  -5  -8   5    0.40    0.05 
   5   8  -5    0.56    0.06 
  -5   8   5    0.49    0.04 
  -4  -8   5    0.26    0.05 
  -4  -8   5    0.31    0.05 
   4   8  -5    0.29    0.06 
  -4   8   5    0.27    0.04 
  -3  -8   5    2.44    0.12 
  -3  -8   5    2.51    0.13 
   3  -8  -5    2.43    0.12 
  -3   8   5    2.52    0.13 
   3   8  -5    2.58    0.14 
  -3   8   5    2.54    0.11 
   2  -8  -5    1.80    0.10 
  -2  -8   5    1.80    0.12 
  -2   8   5    2.14    0.13 
   2   8  -5    1.76    0.13 
  -1  -8   5    2.61    0.08 
  -1  -8   5    2.83    0.14 
   1   8  -5    2.59    0.15 
  -1   8   5    2.55    0.15 
   0  -8   5    1.49    0.11 
   0  -8   5    1.44    0.07 
   0   8   5    1.56    0.12 
   0   8  -5    1.53    0.12 
   0   8   5    1.33    0.11 
   1  -8   5    0.33    0.04 
   1  -8   5    0.31    0.06 
  -1  -8  -5    0.36    0.05 
   1   8   5    0.34    0.06 
   1   8   5    0.26    0.06 
   2  -8   5    1.23    0.07 
   2  -8   5    1.36    0.09 
  -2  -8  -5    1.05    0.07 
   2   8   5    1.12    0.09 
   2   8   5    1.19    0.09 
   3  -8   5    0.11    0.03 
   3  -8   5    0.21    0.04 
  -3  -8  -5    0.14    0.03 
   3   8   5    0.24    0.05 
   4  -8   5    2.09    0.10 
   4  -8   5    1.95    0.09 
   4   8   5    2.20    0.10 
  -3  -9   5    0.23    0.04 
  -2  -9   5    0.57    0.05 
  -2   9   5    0.58    0.06 
   2   9  -5    0.39    0.05 
  -1  -9   5    1.57    0.09 
   1   9  -5    1.59    0.09 
  -1   9   5    1.40    0.09 
   0  -9  -5    0.63    0.05 
   0  -9   5    0.68    0.06 
   0   9   5    0.63    0.06 
  -1  -9  -5    0.16    0.03 
   1  -9   5    0.21    0.04 
   1   9   5    0.16    0.04 
   1   9   5    0.18    0.04 
   2  -9   5    0.93    0.06 
  -5   0   6   29.20    0.91 
  -4   0   6   70.98    2.11 
   3   0  -6    0.99    0.08 
  -3   0   6    0.97    0.07 
  -2   0   6    6.14    0.22 
   2   0  -6    5.75    0.24 
   2   0  -6    5.53    0.25 
   1   0  -6    1.50    0.10 
   1   0  -6    1.90    0.13 
   1   0  -6    1.93    0.11 
   0   0   6   28.20    0.83 
   0   0  -6   27.18    0.94 
   0   0  -6   26.61    1.10 
  -1   0  -6    0.34    0.05 
   1   0   6    0.36    0.05 
  -1   0  -6    0.22    0.05 
  -2   0  -6    4.09    0.22 
   2   0   6    4.05    0.17 
  -3   0  -6    2.34    0.16 
   3   0   6    2.25    0.12 
   4   0   6    8.18    0.30 
  -5   0  -6    3.01    0.16 
   5   0   6    3.05    0.16 
  -6   0  -6   53.70    1.40 
  -6   0  -6   53.15    1.44 
  -6   0  -6   51.81    1.37 
  -7   0  -6    1.79    0.13 
  -7   0  -6    1.96    0.12 
  -8   0  -6    0.02    0.04 
  -8   0  -6    0.05    0.04 
  -9   0  -6    4.58    0.16 
  -9   0  -6    4.47    0.15 
  -6   1   6    1.75    0.12 
  -6   1   6    1.87    0.10 
   5   1  -6    9.52    0.41 
  -5   1   6    9.82    0.40 
  -5   1   6   10.19    0.36 
  -4   1   6    5.68    0.23 
  -4   1   6    5.38    0.24 
   4   1  -6    5.46    0.25 
   4   1  -6    5.45    0.24 
  -3  -1   6   61.55    1.82 
  -3   1   6   59.88    1.83 
   3   1  -6   60.76    2.06 
  -3   1   6   62.87    2.07 
   3   1  -6   62.52    2.23 
  -2  -1   6   65.91    2.00 
   2  -1  -6   67.47    2.45 
  -2   1   6   70.64    2.01 
  -2   1   6   67.11    2.26 
   2   1  -6   70.56    2.46 
   2   1  -6   65.55    2.26 
  -1  -1   6   87.18    2.47 
   1  -1  -6   83.08    3.31 
   1   1  -6   83.55    3.03 
  -1   1   6   84.56    2.47 
  -1   1   6   82.45    2.79 
   1   1  -6   84.32    2.79 
   0  -1   6   17.19    0.54 
   0  -1  -6   16.92    0.61 
   0  -1  -6   16.39    0.74 
   0   1  -6   17.69    0.62 
   0   1   6   17.17    0.54 
   0   1  -6   18.35    0.67 
  -1  -1  -6   38.67    1.32 
   1  -1   6   39.47    1.18 
  -1  -1  -6   39.97    1.59 
   1   1   6   39.76    1.18 
  -1   1  -6   39.19    1.34 
   2  -1   6   19.48    0.63 
  -2  -1  -6   19.93    0.85 
  -2   1  -6   20.29    0.71 
   2   1   6   20.31    0.63 
   3  -1   6   10.10    0.36 
  -3  -1  -6   10.05    0.48 
   3   1   6   10.28    0.35 
  -4  -1  -6    4.79    0.29 
   4  -1   6    4.85    0.21 
   4   1   6    5.06    0.20 
   5  -1   6    1.31    0.10 
  -5  -1  -6    1.43    0.11 
  -5  -1  -6    1.42    0.10 
  -5   1  -6    1.23    0.10 
  -5   1  -6    1.43    0.10 
  -5   1  -6    1.58    0.12 
  -6  -1  -6    8.32    0.30 
  -6  -1  -6    8.49    0.29 
  -6  -1  -6    8.29    0.27 
  -6   1  -6    8.29    0.31 
  -6   1  -6    8.33    0.27 
  -7  -1  -6    6.95    0.25 
  -7  -1  -6    6.63    0.25 
  -7   1  -6    6.95    0.26 
  -7   1  -6    6.57    0.23 
  -8  -1  -6    2.28    0.11 
  -8  -1  -6    2.05    0.11 
  -8   1  -6    2.16    0.12 
  -8   1  -6    2.04    0.10 
  -9  -1  -6    0.45    0.04 
  -9   1  -6    0.36    0.04 
  -9   1  -6    0.39    0.05 
  -9   2   6    2.10    0.10 
  -9   2   6    2.12    0.10 
  -8   2   6    4.53    0.17 
  -8   2   6    4.28    0.16 
  -8   2   6    4.42    0.17 
  -7   2   6    0.38    0.05 
  -7   2   6    0.28    0.05 
  -7   2   6    0.28    0.05 
  -6   2   6   14.01    0.43 
  -6   2   6   14.70    0.42 
  -6   2   6   13.94    0.63 
  -5   2   6    1.11    0.10 
  -5   2   6    1.14    0.09 
   5   2  -6    1.02    0.10 
  -4   2   6    5.37    0.25 
   4   2  -6    5.49    0.26 
  -4   2   6    5.27    0.23 
   4   2  -6    5.32    0.24 
   3   2  -6    6.63    0.29 
   3   2  -6    6.13    0.27 
  -3   2   6    6.99    0.26 
  -3   2   6    6.27    0.28 
  -2   2   6    8.46    0.33 
   2   2  -6    7.75    0.34 
  -2   2   6    8.51    0.30 
   2   2  -6    7.89    0.33 
  -1  -2   6   11.92    0.36 
   1  -2  -6   10.83    0.52 
  -1   2   6   11.47    0.38 
  -1   2   6   11.16    0.42 
   1   2  -6   10.61    0.42 
   1   2  -6   10.49    0.45 
   0  -2  -6    9.72    0.50 
   0  -2   6   11.18    0.35 
   0   2  -6   10.90    0.42 
   0   2  -6   11.50    0.44 
   0   2   6   10.60    0.36 
   0   2   6   10.29    0.40 
   1  -2   6   18.21    0.59 
  -1  -2  -6   19.75    0.82 
  -1   2  -6   18.39    0.68 
   1   2   6   19.27    0.59 
  -1   2  -6   18.55    0.73 
  -2  -2  -6   28.20    1.12 
   2  -2   6   26.37    0.82 
  -2   2  -6   25.68    0.93 
   2   2   6   25.72    0.81 
  -3  -2  -6   23.83    1.03 
   3  -2   6   24.39    0.77 
   3   2   6   24.14    0.75 
  -4  -2  -6    5.80    0.32 
   4  -2   6    5.35    0.23 
  -4   2  -6    4.80    0.21 
  -5  -2  -6    4.29    0.19 
  -5  -2  -6    4.26    0.18 
  -5  -2  -6    4.32    0.17 
  -5   2  -6    4.30    0.19 
  -5   2  -6    4.15    0.19 
  -5   2  -6    4.00    0.17 
  -6  -2  -6    0.77    0.08 
  -6  -2  -6    1.01    0.08 
  -6  -2  -6    0.82    0.08 
  -6   2  -6    0.85    0.09 
  -6   2  -6    0.74    0.08 
  -7  -2  -6    3.12    0.15 
  -7   2  -6    3.10    0.16 
  -8  -2  -6    0.10    0.04 
  -8   2  -6    0.13    0.04 
  -9  -2  -6    1.40    0.07 
   9  -2   6    1.55    0.08 
  -9   2  -6    1.30    0.07 
 -10   3   6    0.49    0.04 
  -9   3   6    1.48    0.08 
  -9   3   6    1.48    0.08 
  -9   3   6    1.49    0.08 
  -8   3   6    0.69    0.06 
  -8   3   6    0.68    0.06 
  -8   3   6    0.67    0.07 
  -7   3   6    2.88    0.13 
  -7   3   6    3.18    0.14 
  -7   3   6    2.99    0.21 
  -7   3   6    3.01    0.14 
  -6  -3   6   10.67    0.37 
  -6   3   6   10.42    0.32 
  -6   3   6   11.12    0.34 
  -6   3   6   11.03    0.35 
  -5   3   6    8.90    0.28 
  -5   3   6    8.65    0.34 
  -5   3   6    8.55    0.29 
   4   3  -6    5.48    0.27 
  -4   3   6    5.24    0.24 
  -4   3   6    5.86    0.27 
   3   3  -6    0.43    0.07 
   3   3  -6    0.44    0.07 
  -3   3   6    0.31    0.06 
  -3   3   6    0.33    0.06 
  -2   3   6   30.93    1.08 
   2   3  -6   31.59    1.09 
  -2   3   6   31.16    0.96 
   2   3  -6   29.88    1.16 
  -1   3   6    2.89    0.15 
   1   3  -6    3.09    0.17 
   1   3  -6    2.65    0.16 
  -1   3   6    3.12    0.14 
   0  -3  -6   16.64    0.76 
   0   3  -6   15.65    0.62 
   0   3  -6   17.56    0.66 
   0   3   6   17.25    0.54 
   1  -3   6   72.67    2.13 
  -1  -3  -6   74.03    2.89 
   1   3   6   71.11    2.13 
  -1   3  -6   71.65    2.62 
  -1   3  -6   71.35    2.43 
  -2  -3  -6   17.86    0.79 
   2  -3   6   17.98    0.58 
  -2   3  -6   17.64    0.67 
   3  -3   6    7.49    0.30 
  -3  -3  -6    8.02    0.41 
  -4  -3  -6    1.69    0.17 
   4  -3   6    1.76    0.12 
  -4   3  -6    1.87    0.12 
  -4   3  -6    1.73    0.12 
  -5  -3  -6    5.43    0.19 
  -5  -3  -6    5.28    0.21 
  -5   3  -6    5.24    0.22 
  -5   3  -6    5.08    0.22 
  -6  -3  -6    1.30    0.08 
  -6  -3  -6    1.44    0.11 
  -6   3  -6    1.26    0.11 
  -6   3  -6    1.09    0.10 
  -7  -3  -6    0.34    0.06 
   7  -3   6    0.41    0.06 
  -7   3  -6    0.38    0.06 
  -7   3  -6    0.26    0.05 
   8  -3   6    0.54    0.06 
  -8  -3  -6    0.54    0.06 
  -8   3  -6    0.60    0.06 
  -9   4   6    0.30    0.04 
  -9   4   6    0.33    0.04 
  -9   4   6    0.30    0.04 
  -8  -4   6    0.36    0.06 
  -8   4   6    0.39    0.05 
  -8   4   6    0.47    0.06 
  -8   4   6    0.44    0.05 
  -7  -4   6    0.56    0.08 
  -7  -4   6    0.60    0.08 
  -7   4   6    0.63    0.06 
  -7   4   6    0.58    0.06 
  -7   4   6    0.44    0.09 
  -7   4   6    0.72    0.07 
  -6  -4   6    1.91    0.15 
  -6  -4   6    1.66    0.13 
  -6   4   6    1.97    0.11 
  -6   4   6    1.93    0.11 
  -6   4   6    1.92    0.11 
  -5  -4   6    0.72    0.08 
  -5  -4   6    0.78    0.09 
  -5  -4   6    0.77    0.09 
  -5   4   6    0.79    0.07 
  -5   4   6    0.91    0.08 
  -5   4   6    1.02    0.08 
  -4   4   6    0.52    0.06 
  -4   4   6    0.54    0.06 
  -4   4   6    0.54    0.08 
   3   4  -6    0.18    0.05 
  -3   4   6    0.19    0.05 
   3   4  -6    0.27    0.06 
   2  -4  -6    0.31    0.10 
   2   4  -6    0.52    0.08 
  -2   4   6    0.27    0.06 
   2   4  -6    0.23    0.06 
  -2   4   6    0.31    0.06 
   1  -4  -6    8.07    0.45 
  -1   4   6    7.90    0.34 
   1   4  -6    8.50    0.36 
  -1   4   6    8.00    0.30 
   1   4  -6    8.23    0.36 
   0  -4  -6    8.66    0.46 
   0   4  -6    8.68    0.38 
   0   4  -6    8.49    0.37 
  -1  -4  -6    4.53    0.29 
  -1   4  -6    4.50    0.24 
  -2  -4  -6    6.96    0.37 
  -2   4  -6    6.26    0.25 
   3  -4   6   15.81    0.55 
  -3  -4  -6   16.99    0.76 
  -3   4  -6   15.86    0.51 
   4  -4   6    0.59    0.07 
  -4  -4  -6    0.54    0.07 
  -4  -4  -6    0.75    0.07 
  -4   4  -6    0.68    0.09 
  -5  -4  -6    1.52    0.11 
   5  -4   6    1.51    0.11 
  -5  -4  -6    1.47    0.09 
  -5   4  -6    1.79    0.13 
  -6  -4  -6    1.06    0.07 
   6  -4   6    1.20    0.10 
  -6   4  -6    1.06    0.09 
  -6   4  -6    1.02    0.10 
   7  -4   6    0.00    0.04 
  -7  -4  -6    0.00    0.04 
  -7   4  -6    0.03    0.03 
  -7   4  -6   -0.02    0.04 
   8  -4   6    0.92    0.07 
  -8  -4  -6    0.86    0.06 
  -8   4  -6    0.84    0.06 
  -8   4  -6    0.89    0.06 
  -9   5   6    0.37    0.03 
  -8  -5   6    0.70    0.07 
  -8   5   6    0.67    0.05 
  -8   5   6    0.75    0.06 
  -8   5   6    0.70    0.06 
  -7  -5   6    2.97    0.15 
  -7  -5   6    2.84    0.15 
  -7   5   6    2.90    0.12 
  -7   5   6    2.66    0.13 
  -7   5   6    2.94    0.12 
  -6  -5   6    2.87    0.16 
  -6  -5   6    2.82    0.15 
  -6  -5   6    2.67    0.16 
  -6   5   6    2.89    0.13 
  -6   5   6    2.86    0.14 
  -6   5   6    2.88    0.13 
  -5  -5   6    5.37    0.24 
  -5  -5   6    5.45    0.23 
  -5   5   6    5.50    0.20 
  -5   5   6    5.39    0.21 
  -5   5   6    5.53    0.20 
  -4  -5   6    1.34    0.12 
  -4  -5   6    1.51    0.12 
  -4  -5   6    1.47    0.12 
  -4   5   6    1.45    0.10 
  -4   5   6    1.57    0.10 
  -4   5   6    1.47    0.10 
  -4   5   6    1.36    0.11 
  -3  -5   6    0.82    0.08 
  -3  -5   6    0.63    0.08 
  -3  -5   6    0.67    0.08 
  -3   5   6    0.70    0.06 
  -3   5   6    0.54    0.06 
  -3   5   6    0.70    0.07 
  -3   5   6    0.70    0.08 
  -2  -5   6    0.11    0.02 
  -2  -5   6    0.03    0.04 
   2  -5  -6   -0.01    0.09 
  -2   5   6    0.03    0.05 
  -2   5   6    0.00    0.03 
   1  -5  -6    6.25    0.38 
  -1  -5   6    5.90    0.19 
  -1   5   6    5.57    0.23 
   0  -5   6   11.34    0.34 
   0  -5  -6   12.01    0.60 
  -1  -5  -6    7.80    0.42 
   1  -5   6    6.84    0.24 
   1   5   6    7.22    0.27 
   1   5   6    6.90    0.26 
   2  -5   6    6.54    0.24 
  -2  -5  -6    6.75    0.24 
  -2   5  -6    6.65    0.26 
   2   5   6    6.39    0.25 
  -3  -5  -6    6.00    0.23 
   3  -5   6    6.20    0.23 
   3   5   6    5.78    0.24 
  -3   5  -6    6.48    0.25 
  -4  -5  -6    0.17    0.04 
  -4  -5  -6    0.23    0.05 
   4  -5   6    0.27    0.06 
   4   5   6    0.16    0.05 
  -4   5  -6    0.23    0.06 
  -5  -5  -6    1.72    0.09 
   5  -5   6    1.82    0.12 
  -5  -5  -6    1.76    0.11 
  -5   5  -6    1.97    0.13 
   6  -5   6    0.41    0.06 
  -6  -5  -6    0.53    0.06 
  -6   5  -6    0.67    0.08 
   7  -5   6    0.34    0.05 
  -7  -5  -6    0.34    0.05 
  -7   5  -6    0.39    0.05 
  -8   6   6    0.00    0.02 
  -7  -6   6    0.30    0.05 
  -7  -6   6    0.31    0.05 
  -7   6   6    0.28    0.04 
  -7   6   6    0.32    0.04 
  -7   6   6    0.36    0.04 
  -6  -6   6    0.29    0.06 
  -6  -6   6    0.23    0.06 
  -6  -6   6    0.28    0.06 
  -6   6   6    0.32    0.04 
  -6   6   6    0.34    0.05 
  -6   6   6    0.30    0.05 
  -5  -6   6    0.11    0.05 
  -5  -6   6    0.14    0.06 
  -5  -6   6    0.25    0.06 
  -5   6   6    0.12    0.04 
  -5   6   6    0.19    0.04 
  -5   6   6    0.11    0.04 
  -4  -6   6    6.99    0.27 
  -4  -6   6    6.63    0.27 
  -4  -6   6    6.98    0.26 
  -4   6   6    6.76    0.23 
  -4   6   6    6.84    0.23 
  -4   6   6    6.51    0.23 
  -4   6   6    6.85    0.26 
  -3  -6   6    0.85    0.09 
  -3  -6   6    1.04    0.10 
  -3  -6   6    1.10    0.10 
  -3   6   6    0.96    0.10 
  -3   6   6    0.80    0.07 
  -2  -6   6    6.74    0.26 
  -2  -6   6    6.98    0.27 
  -2  -6   6    7.15    0.27 
  -2   6   6    6.73    0.23 
  -2   6   6    6.67    0.27 
  -1  -6   6    3.07    0.16 
  -1  -6   6    3.21    0.12 
  -1  -6   6    3.29    0.17 
  -1   6   6    2.93    0.16 
  -1   6   6    2.91    0.17 
  -1   6   6    3.02    0.14 
   0  -6   6    7.89    0.29 
   0  -6   6    7.37    0.28 
   0  -6   6    8.25    0.26 
   0  -6  -6    8.14    0.29 
   0   6   6    7.88    0.29 
   0   6   6    8.47    0.30 
  -1  -6  -6    2.16    0.13 
   1  -6   6    2.14    0.11 
   1  -6   6    2.06    0.13 
   1   6   6    2.09    0.14 
   1   6   6    2.27    0.15 
   2  -6   6    6.50    0.23 
   2  -6   6    6.71    0.24 
  -2  -6  -6    6.66    0.24 
   2   6   6    6.79    0.26 
   2   6   6    6.53    0.26 
   3  -6   6   14.78    0.44 
  -3  -6  -6   13.48    0.42 
  -3  -6  -6   13.70    0.43 
   3   6   6   14.60    0.45 
  -3   6  -6   14.09    0.45 
  -4  -6  -6    0.34    0.06 
   4  -6   6    0.40    0.06 
  -4  -6  -6    0.39    0.05 
   4   6   6    0.41    0.07 
  -4   6  -6    0.33    0.06 
   5  -6   6    0.15    0.05 
  -5  -6  -6    0.25    0.03 
  -5  -6  -6    0.23    0.05 
  -5   6  -6    0.18    0.05 
   5   6   6    0.23    0.05 
  -6  -6  -6    0.50    0.05 
   6  -6   6    0.57    0.06 
  -6   6  -6    0.58    0.06 
  -7   7   6    0.05    0.02 
  -6  -7   6    1.50    0.09 
  -6  -7   6    1.65    0.10 
  -6   7   6    1.46    0.07 
   6   7  -6    1.58    0.10 
  -6   7   6    1.57    0.08 
  -5  -7   6    3.91    0.17 
  -5  -7   6    3.96    0.17 
  -5  -7   6    4.05    0.17 
  -5   7   6    4.13    0.15 
  -4  -7   6    2.35    0.14 
  -4  -7   6    2.35    0.14 
  -4  -7   6    2.44    0.14 
  -4   7   6    2.39    0.14 
  -4   7   6    2.43    0.11 
  -3  -7   6    1.02    0.10 
  -3  -7   6    1.04    0.10 
  -3  -7   6    1.08    0.10 
  -3   7   6    1.21    0.09 
  -3   7   6    1.18    0.10 
  -2  -7   6    2.66    0.16 
  -2  -7   6    2.78    0.15 
  -2   7   6    2.65    0.13 
  -2   7   6    2.33    0.15 
  -1  -7   6    0.37    0.07 
   1  -7  -6    0.28    0.06 
  -1  -7   6    0.29    0.06 
  -1  -7   6    0.27    0.03 
  -1   7   6    0.35    0.07 
   0  -7   6    1.16    0.10 
   0  -7  -6    1.13    0.09 
   0  -7   6    0.86    0.09 
   0  -7   6    1.19    0.07 
   0   7  -6    1.09    0.10 
   0   7   6    1.06    0.10 
   0   7   6    1.05    0.10 
  -1  -7  -6    0.75    0.08 
   1  -7   6    0.66    0.06 
   1  -7   6    0.72    0.08 
   1   7   6    0.88    0.09 
   1   7   6    0.57    0.08 
   2  -7   6    1.83    0.12 
   2  -7   6    1.69    0.10 
  -2  -7  -6    1.57    0.10 
  -2  -7  -6    1.74    0.11 
   2   7   6    1.61    0.12 
   2   7   6    1.71    0.13 
  -3  -7  -6    1.10    0.08 
  -3  -7  -6    1.16    0.08 
   3  -7   6    1.16    0.08 
   3  -7   6    1.20    0.09 
   3   7   6    1.06    0.09 
  -4  -7  -6    0.91    0.06 
   4  -7   6    1.09    0.08 
  -4  -7  -6    0.95    0.07 
   4  -7   6    0.89    0.07 
   4   7   6    0.98    0.08 
  -5  -7  -6    0.73    0.06 
   5  -7   6    0.66    0.06 
   5   7   6    0.58    0.06 
  -5  -8   6    0.04    0.03 
  -5  -8   6    0.06    0.03 
  -4  -8   6    1.02    0.08 
  -4  -8   6    0.98    0.07 
   4  -8  -6    1.17    0.08 
   4   8  -6    1.11    0.08 
  -3  -8   6    2.68    0.13 
   3  -8  -6    3.06    0.13 
  -3  -8   6    2.52    0.12 
   3   8  -6    2.71    0.14 
  -3   8   6    2.93    0.13 
   2  -8  -6    1.38    0.09 
  -2  -8   6    1.43    0.10 
   2   8  -6    1.24    0.11 
  -2   8   6    1.37    0.10 
  -1  -8   6    1.99    0.11 
   1  -8  -6    1.83    0.10 
  -1   8   6    1.89    0.12 
   1   8  -6    2.02    0.13 
   0  -8   6    0.97    0.05 
   0  -8   6    0.92    0.08 
   0  -8  -6    0.96    0.07 
   0   8   6    1.06    0.09 
   0   8   6    1.00    0.08 
   1  -8   6    0.10    0.03 
  -1  -8  -6    0.06    0.04 
   1  -8   6    0.16    0.05 
  -1  -8  -6    0.08    0.03 
   1   8   6    0.08    0.05 
   1   8   6    0.10    0.05 
   2  -8   6    1.45    0.09 
  -2  -8  -6    1.39    0.08 
   2  -8   6    1.45    0.07 
   2   8   6    1.82    0.11 
   2   8   6    1.67    0.10 
   3  -8   6    1.98    0.08 
  -3  -8  -6    2.11    0.08 
   3  -8   6    2.19    0.10 
   3   8   6    2.05    0.11 
   4  -8   6    1.80    0.08 
   4   8   6    1.92    0.09 
   5   0  -7   11.10    0.44 
  -4   0   7    0.02    0.03 
   4   0  -7    0.03    0.03 
   3   0  -7   18.35    0.66 
   3   0  -7   17.42    0.69 
  -3   0   7   17.98    0.58 
   2   0  -7   24.42    0.87 
   2   0  -7   25.12    0.93 
  -2   0   7   24.48    0.77 
  -1   0   7   18.32    0.58 
   1   0  -7   18.06    0.71 
   1   0  -7   18.12    0.65 
   0   0   7   97.81    2.80 
   0   0  -7   93.05    3.16 
   1   0   7   27.62    0.86 
  -1   0  -7   27.91    0.96 
   2   0   7    0.25    0.04 
  -2   0  -7    0.21    0.06 
   3   0   7   31.26    0.99 
  -3   0  -7   32.85    1.33 
   4   0   7    0.38    0.06 
  -4   0  -7    0.41    0.06 
  -5   0  -7   25.52    0.71 
  -5   0  -7   25.56    0.74 
  -6   0  -7   22.04    0.59 
  -6   0  -7   21.04    0.63 
  -6   0  -7   20.26    0.60 
  -7   0  -7    0.16    0.04 
  -7   0  -7    0.14    0.05 
  -8   0  -7    7.62    0.24 
  -8   0  -7    8.00    0.26 
  -6   1   7   23.01    0.65 
   5   1  -7    8.35    0.36 
  -5   1   7    9.10    0.34 
  -5   1   7    8.54    0.28 
  -4   1   7    4.57    0.21 
   4   1  -7    4.74    0.23 
   4   1  -7    4.73    0.22 
  -4   1   7    4.79    0.23 
  -3  -1   7    5.40    0.21 
   3   1  -7    5.31    0.24 
   3   1  -7    5.46    0.25 
  -3   1   7    5.32    0.24 
  -3   1   7    5.33    0.22 
   2  -1  -7   50.53    2.02 
  -2  -1   7   52.02    1.50 
  -2   1   7   50.72    1.51 
  -2   1   7   48.82    1.70 
   2   1  -7   48.95    1.70 
  -1  -1   7   34.67    1.04 
   1  -1  -7   33.00    1.41 
   1   1  -7   34.88    1.28 
  -1   1   7   34.69    1.05 
   1   1  -7   34.22    1.18 
   0  -1  -7    9.32    0.44 
   0  -1  -7    9.31    0.36 
   0  -1   7    9.52    0.32 
   0   1  -7    8.92    0.39 
   0   1  -7    9.20    0.37 
   0   1   7    9.52    0.32 
   1  -1   7   14.27    0.46 
  -1  -1  -7   13.49    0.62 
  -1   1  -7   13.90    0.52 
   1   1   7   14.07    0.46 
  -2  -1  -7   10.86    0.51 
   2  -1   7   11.08    0.38 
   2   1   7   11.25    0.38 
   3  -1   7   10.33    0.37 
  -3  -1  -7    9.94    0.50 
   3   1   7   10.72    0.36 
   4  -1   7   16.40    0.55 
  -4  -1  -7   16.58    0.75 
  -4  -1  -7   16.03    0.49 
  -4   1  -7   16.26    0.50 
   4   1   7   16.35    0.54 
  -4   1  -7   15.66    0.50 
  -5  -1  -7   11.57    0.39 
  -5  -1  -7   11.64    0.37 
  -5   1  -7   11.83    0.39 
  -5   1  -7   12.06    0.37 
  -5   1  -7   11.48    0.39 
  -6  -1  -7    7.27    0.24 
  -6  -1  -7    7.26    0.27 
  -6  -1  -7    7.43    0.26 
  -6   1  -7    7.33    0.28 
  -7  -1  -7    0.53    0.06 
  -7  -1  -7    0.51    0.07 
  -7   1  -7    0.45    0.07 
  -8  -1  -7    0.25    0.04 
  -8  -1  -7    0.21    0.04 
  -8   1  -7    0.13    0.04 
  -8   2   7    1.21    0.08 
  -8   2   7    1.20    0.08 
  -7   2   7    6.35    0.22 
  -7   2   7    6.48    0.23 
  -6  -2   7    1.80    0.14 
  -6   2   7    1.90    0.11 
  -6   2   7    1.81    0.11 
  -5   2   7    1.64    0.12 
   5   2  -7    1.80    0.13 
  -5   2   7    1.84    0.10 
  -5   2   7    1.86    0.10 
  -4   2   7    1.16    0.09 
   4   2  -7    1.17    0.10 
  -4   2   7    1.05    0.10 
   4   2  -7    1.12    0.10 
  -3   2   7    2.79    0.15 
  -3   2   7    2.81    0.16 
   3   2  -7    2.88    0.17 
   3   2  -7    3.44    0.17 
   2  -2  -7    6.28    0.33 
  -2   2   7    5.79    0.26 
   2   2  -7    5.60    0.27 
   2   2  -7    5.50    0.26 
  -2   2   7    5.57    0.23 
   1  -2  -7   25.76    1.13 
  -1  -2   7   27.64    0.81 
   1   2  -7   26.02    1.00 
  -1   2   7   26.18    0.93 
   1   2  -7   26.10    0.94 
  -1   2   7   27.03    0.83 
   0  -2   7    1.04    0.07 
   0  -2  -7    0.98    0.13 
   0   2   7    0.97    0.08 
   0   2  -7    1.01    0.09 
   0   2  -7    0.91    0.09 
  -1  -2  -7    9.77    0.47 
   1  -2   7    9.72    0.34 
  -1   2  -7   10.02    0.40 
   1   2   7    9.48    0.34 
   2  -2   7   11.17    0.38 
  -2  -2  -7   11.30    0.53 
  -2   2  -7   10.47    0.44 
   2   2   7   10.97    0.38 
  -3  -2  -7   16.03    0.70 
   3  -2   7   14.86    0.51 
  -3   2  -7   14.60    0.47 
   3   2   7   14.92    0.50 
  -4  -2  -7    3.02    0.23 
  -4  -2  -7    3.10    0.16 
  -4   2  -7    3.29    0.16 
  -4   2  -7    3.06    0.16 
  -5  -2  -7   15.85    0.48 
  -5  -2  -7   15.68    0.50 
  -5  -2  -7   16.64    0.49 
  -5   2  -7   17.28    0.52 
  -5   2  -7   16.74    0.51 
  -5   2  -7   16.38    0.49 
  -6  -2  -7    2.34    0.14 
  -6  -2  -7    2.66    0.14 
  -6  -2  -7    2.54    0.12 
  -6   2  -7    2.71    0.15 
  -6   2  -7    2.60    0.15 
  -7  -2  -7    3.70    0.16 
  -7   2  -7    3.84    0.17 
  -8  -2  -7    0.51    0.05 
   8  -2   7    0.34    0.05 
  -8   2  -7    0.30    0.04 
  -9   3   7    0.10    0.03 
  -9   3   7    0.09    0.03 
  -9   3   7    0.17    0.03 
  -8   3   7    1.90    0.10 
  -8   3   7    1.98    0.10 
  -8   3   7    1.73    0.09 
  -7  -3   7    4.71    0.21 
  -7   3   7    4.92    0.19 
  -7   3   7    5.07    0.18 
  -7   3   7    4.88    0.18 
  -6  -3   7    6.72    0.26 
  -6  -3   7    6.66    0.27 
  -6   3   7    6.99    0.23 
  -6   3   7    7.33    0.25 
  -6   3   7    7.06    0.24 
  -5  -3   7    1.10    0.10 
  -5  -3   7    1.02    0.09 
  -5   3   7    1.13    0.08 
  -5   3   7    1.06    0.09 
  -5   3   7    1.27    0.09 
  -5   3   7    1.21    0.10 
   4   3  -7    5.05    0.26 
  -4   3   7    4.99    0.23 
  -4   3   7    5.42    0.19 
  -4   3   7    5.31    0.19 
   3   3  -7    3.04    0.18 
   3   3  -7    3.00    0.17 
  -3   3   7    2.87    0.16 
  -3   3   7    3.13    0.18 
   2  -3  -7    1.48    0.16 
  -2   3   7    1.43    0.10 
  -2   3   7    1.80    0.12 
   2   3  -7    1.34    0.11 
   2   3  -7    1.44    0.12 
   1  -3  -7   19.19    0.86 
  -1   3   7   18.87    0.69 
   1   3  -7   19.20    0.71 
   1   3  -7   18.72    0.74 
  -1   3   7   18.36    0.62 
   0  -3  -7    5.67    0.34 
   0   3  -7    5.73    0.27 
   0   3   7    5.57    0.23 
   0   3  -7    5.83    0.28 
  -1  -3  -7    6.44    0.36 
   1  -3   7    6.04    0.24 
  -1   3  -7    6.63    0.30 
   1   3   7    6.02    0.24 
  -2  -3  -7   15.56    0.71 
   2  -3   7   15.50    0.52 
  -2   3  -7   15.89    0.61 
  -2   3  -7   14.90    0.48 
   3  -3   7    2.64    0.14 
  -3  -3  -7    2.54    0.20 
  -3  -3  -7    2.38    0.14 
  -3   3  -7    2.45    0.14 
  -4  -3  -7    3.53    0.16 
   4  -3   7    3.53    0.16 
  -4  -3  -7    3.76    0.17 
  -4   3  -7    3.69    0.18 
  -4   3  -7    3.91    0.18 
   5  -3   7    6.00    0.22 
  -5  -3  -7    6.13    0.23 
  -5  -3  -7    6.33    0.22 
  -5   3  -7    6.21    0.25 
  -5   3  -7    6.01    0.24 
  -6  -3  -7    1.20    0.10 
   6  -3   7    1.38    0.10 
  -6  -3  -7    1.22    0.08 
  -6   3  -7    1.31    0.11 
  -6   3  -7    1.28    0.10 
   7  -3   7    0.86    0.07 
  -7  -3  -7    0.83    0.08 
  -7   3  -7    0.85    0.08 
  -7   3  -7    0.71    0.07 
   8  -3   7    0.15    0.04 
  -8  -3  -7    0.14    0.03 
  -8   3  -7    0.12    0.03 
  -9   4   7    0.35    0.03 
  -9   4   7    0.36    0.04 
  -8   4   7    0.04    0.03 
  -8   4   7    0.08    0.03 
  -8   4   7    0.12    0.03 
  -7  -4   7    1.89    0.13 
  -7   4   7    1.69    0.10 
  -7   4   7    1.71    0.10 
  -7   4   7    1.84    0.10 
  -6  -4   7    0.49    0.08 
  -6  -4   7    0.57    0.08 
  -6   4   7    0.67    0.06 
  -6   4   7    0.66    0.07 
  -6   4   7    0.60    0.07 
  -5  -4   7    2.37    0.16 
  -5  -4   7    2.38    0.15 
  -5   4   7    2.20    0.12 
  -5   4   7    2.28    0.12 
  -5   4   7    2.40    0.12 
  -5   4   7    2.45    0.14 
  -4  -4   7    0.67    0.08 
  -4  -4   7    0.69    0.09 
  -4   4   7    0.52    0.06 
  -4   4   7    0.68    0.06 
  -4   4   7    1.05    0.09 
  -4   4   7    0.70    0.07 
  -3  -4   7   10.05    0.34 
   3  -4  -7   10.67    0.54 
  -3   4   7    9.48    0.37 
  -3   4   7    9.56    0.33 
  -3   4   7    9.49    0.31 
  -3   4   7    9.38    0.30 
   2  -4  -7   12.60    0.62 
  -2   4   7   11.79    0.36 
  -2   4   7   11.86    0.43 
   2   4  -7   12.08    0.51 
   1  -4  -7   11.60    0.60 
  -1   4   7   11.22    0.42 
   1   4  -7   12.09    0.50 
   0  -4  -7   33.00    1.41 
   0   4  -7   32.74    1.25 
  -1  -4  -7    2.95    0.23 
  -1   4  -7    2.85    0.15 
  -2  -4  -7   69.62    2.87 
  -2  -4  -7   71.37    1.85 
  -2   4  -7   72.47    1.93 
   3  -4   7   11.03    0.35 
  -3  -4  -7   11.41    0.36 
   3   4   7   11.04    0.37 
  -3   4  -7   10.69    0.38 
  -4  -4  -7    8.69    0.29 
   4  -4   7    8.90    0.30 
  -4  -4  -7    9.10    0.31 
  -4   4  -7    9.31    0.33 
  -5  -4  -7    2.30    0.13 
   5  -4   7    2.36    0.13 
  -5  -4  -7    2.34    0.11 
  -5   4  -7    2.26    0.14 
   6  -4   7    2.67    0.13 
  -6  -4  -7    2.69    0.11 
  -6  -4  -7    2.70    0.14 
  -6   4  -7    2.66    0.14 
  -6   4  -7    2.63    0.13 
  -7  -4  -7    2.02    0.10 
   7  -4   7    2.04    0.10 
  -7   4  -7    2.05    0.11 
  -7   4  -7    2.05    0.10 
  -8  -4  -7    0.66    0.05 
  -8  -5   7    0.19    0.04 
  -8   5   7    0.25    0.03 
  -8   5   7    0.20    0.03 
  -8   5   7    0.17    0.03 
  -7  -5   7    0.75    0.08 
  -7  -5   7    0.96    0.08 
  -7   5   7    0.96    0.07 
  -7   5   7    0.89    0.07 
  -7   5   7    0.92    0.07 
  -6  -5   7    2.21    0.14 
  -6  -5   7    2.12    0.13 
  -6  -5   7    1.91    0.13 
  -6   5   7    1.98    0.11 
  -6   5   7    1.91    0.10 
  -6   5   7    2.11    0.11 
  -5  -5   7    4.95    0.22 
  -5  -5   7    4.97    0.21 
  -5  -5   7    5.19    0.23 
  -5   5   7    5.14    0.19 
  -5   5   7    5.00    0.19 
  -5   5   7    4.72    0.21 
  -5   5   7    5.25    0.19 
  -4  -5   7    2.78    0.17 
  -4  -5   7    2.87    0.16 
  -4  -5   7    2.81    0.16 
  -4   5   7    2.70    0.16 
  -4   5   7    2.74    0.13 
  -4   5   7    2.72    0.13 
  -4   5   7    2.93    0.13 
  -3  -5   7    0.23    0.06 
  -3  -5   7    0.29    0.07 
  -3  -5   7    0.30    0.07 
  -3   5   7    0.32    0.05 
  -3   5   7    0.20    0.04 
  -3   5   7    0.26    0.05 
  -3   5   7    0.42    0.07 
  -2  -5   7    0.59    0.08 
  -2  -5   7    0.59    0.08 
  -2  -5   7    0.56    0.07 
  -2   5   7    0.46    0.06 
  -2   5   7    0.41    0.07 
  -2   5   7    0.71    0.07 
  -2   5   7    0.53    0.07 
  -1  -5   7    8.51    0.24 
  -1  -5   7    8.41    0.30 
  -1  -5   7    7.79    0.28 
  -1   5   7    8.23    0.27 
  -1   5   7    7.88    0.30 
  -1   5   7    7.55    0.29 
  -1   5   7    8.53    0.27 
   0  -5   7   26.96    0.72 
   0  -5   7   25.41    0.77 
   0  -5  -7   27.19    0.76 
   0   5   7   27.05    0.78 
   0   5   7   27.63    0.78 
   1  -5   7   13.23    0.38 
   1  -5   7   12.02    0.40 
  -1  -5  -7   12.95    0.40 
   1   5   7   13.06    0.42 
   1   5   7   12.70    0.41 
   2  -5   7    0.60    0.07 
   2  -5   7    0.64    0.07 
  -2  -5  -7    0.44    0.07 
  -2   5  -7    0.60    0.08 
   2   5   7    0.58    0.08 
  -3  -5  -7    2.30    0.14 
   3  -5   7    1.92    0.12 
  -3   5  -7    2.03    0.13 
   3   5   7    2.19    0.14 
  -4  -5  -7    0.90    0.09 
  -4  -5  -7    1.02    0.08 
   4  -5   7    1.09    0.09 
   4   5   7    0.92    0.09 
  -4   5  -7    1.07    0.10 
  -5  -5  -7    2.40    0.13 
   5  -5   7    2.45    0.13 
  -5  -5  -7    2.58    0.11 
  -5   5  -7    2.48    0.14 
  -6  -5  -7    0.54    0.06 
   6  -5   7    0.73    0.06 
  -6   5  -7    0.53    0.06 
  -7  -5  -7    0.35    0.04 
   7  -5   7    0.33    0.04 
  -7  -6   7    0.66    0.06 
  -7  -6   7    0.74    0.06 
  -7   6   7    0.79    0.05 
  -7   6   7    0.74    0.05 
  -7   6   7    0.78    0.05 
  -6  -6   7    0.20    0.05 
  -6  -6   7    0.28    0.05 
  -6  -6   7    0.19    0.05 
  -6   6   7    0.22    0.04 
  -6   6   7    0.22    0.04 
  -6   6   7    0.23    0.04 
  -5  -6   7    1.39    0.11 
  -5  -6   7    1.00    0.09 
  -5  -6   7    1.01    0.09 
  -5   6   7    1.15    0.08 
  -5   6   7    1.13    0.08 
  -5   6   7    1.24    0.09 
  -4  -6   7    1.77    0.13 
  -4  -6   7    1.77    0.12 
  -4  -6   7    1.79    0.13 
  -4   6   7    1.58    0.13 
  -4   6   7    1.82    0.10 
  -4   6   7    1.76    0.10 
  -4   6   7    1.62    0.10 
  -3  -6   7    0.13    0.05 
  -3  -6   7    0.17    0.06 
  -3  -6   7    0.14    0.05 
  -3   6   7    0.19    0.06 
  -3   6   7    0.09    0.04 
  -3   6   7    0.13    0.04 
  -2  -6   7    2.60    0.15 
  -2  -6   7    2.80    0.16 
  -2  -6   7    2.86    0.16 
  -2   6   7    2.60    0.16 
  -2   6   7    2.83    0.14 
  -1  -6   7    5.63    0.17 
   1  -6  -7    5.25    0.22 
  -1  -6   7    5.42    0.22 
  -1  -6   7    5.82    0.23 
  -1   6   7    5.80    0.24 
  -1   6   7    5.73    0.21 
  -1   6   7    5.61    0.23 
   0  -6  -7    0.35    0.07 
   0  -6   7    0.35    0.05 
   0  -6   7    0.26    0.06 
   0   6   7    0.47    0.07 
   0   6   7    0.36    0.07 
   1  -6   7    4.65    0.17 
  -1  -6  -7    4.86    0.20 
   1  -6   7    4.54    0.20 
   1   6   7    4.78    0.21 
   1   6   7    4.83    0.21 
   2  -6   7   19.02    0.54 
   2  -6   7   18.93    0.56 
  -2  -6  -7   18.90    0.55 
   2   6   7   18.80    0.57 
  -3  -6  -7    7.36    0.25 
  -3  -6  -7    7.67    0.26 
   3  -6   7    7.82    0.26 
   3  -6   7    7.34    0.25 
   3   6   7    8.00    0.28 
  -3   6  -7    7.23    0.27 
   4  -6   7    1.28    0.09 
  -4  -6  -7    0.90    0.08 
  -4  -6  -7    1.18    0.08 
   4   6   7    0.90    0.08 
  -4   6  -7    1.30    0.10 
  -5  -6  -7    0.53    0.06 
  -5  -6  -7    0.56    0.04 
   5  -6   7    0.53    0.06 
   5   6   7    0.56    0.06 
  -5   6  -7    0.39    0.05 
  -6  -6  -7    0.00    0.03 
   6  -6   7    0.02    0.03 
  -6  -7   7    2.38    0.10 
  -6  -7   7    2.51    0.11 
  -6   7   7    2.42    0.09 
  -5  -7   7    0.87    0.08 
  -5  -7   7    0.96    0.08 
  -5   7   7    1.21    0.07 
  -4  -7   7    0.38    0.06 
  -4  -7   7    0.28    0.06 
  -4  -7   7    0.35    0.06 
  -4   7   7    0.36    0.05 
  -4   7   7    0.25    0.06 
  -3  -7   7    0.09    0.05 
  -3  -7   7    0.11    0.05 
  -3  -7   7    0.15    0.05 
  -3   7   7    0.10    0.04 
  -3   7   7    0.10    0.05 
   2  -7  -7    2.35    0.13 
  -2  -7   7    2.15    0.13 
  -2  -7   7    2.21    0.14 
  -2   7   7    2.35    0.14 
  -2   7   7    2.17    0.11 
   1  -7  -7    0.13    0.05 
  -1  -7   7    0.19    0.06 
  -1  -7   7    0.11    0.05 
  -1   7   7    0.10    0.05 
  -1   7   7    0.13    0.05 
   0  -7   7    1.61    0.11 
   0  -7  -7    1.56    0.11 
   0  -7   7    1.46    0.07 
   0   7   7    1.37    0.11 
   0   7   7    1.27    0.11 
   1  -7   7    0.83    0.07 
  -1  -7  -7    0.95    0.08 
   1  -7   7    0.78    0.08 
   1   7   7    0.91    0.09 
   1   7   7    0.71    0.08 
   2  -7   7    1.35    0.10 
   2  -7   7    1.40    0.08 
  -2  -7  -7    1.21    0.08 
  -2  -7  -7    1.36    0.09 
   2   7   7    1.15    0.10 
  -3  -7  -7    1.96    0.10 
   3  -7   7    2.24    0.11 
   3  -7   7    1.86    0.09 
  -3  -7  -7    1.88    0.09 
   3   7   7    2.04    0.12 
  -4  -7  -7    1.64    0.07 
   4  -7   7    1.63    0.08 
   4  -7   7    1.76    0.09 
  -4  -7  -7    1.57    0.08 
   4   7   7    1.81    0.09 
   5  -7   7    0.08    0.03 
  -4  -8   7    0.70    0.06 
   4  -8  -7    0.71    0.06 
  -4  -8   7    0.48    0.05 
   4   8  -7    0.62    0.06 
   3  -8  -7    0.51    0.05 
  -3  -8   7    0.42    0.05 
  -3   8   7    0.52    0.06 
   3   8  -7    0.39    0.06 
  -2  -8   7    0.08    0.04 
   2  -8  -7    0.00    0.03 
  -2   8   7    0.05    0.04 
   2   8  -7   -0.01    0.05 
  -1  -8   7    0.77    0.07 
   1  -8  -7    1.00    0.07 
  -1   8   7    0.76    0.07 
   1   8  -7    1.10    0.09 
   0  -8  -7    0.02    0.03 
   0  -8   7    0.02    0.04 
   0   8   7    0.05    0.04 
   0   8   7    0.07    0.04 
  -1  -8  -7    1.49    0.08 
   1  -8   7    1.55    0.09 
  -1  -8  -7    1.67    0.08 
   1   8   7    1.55    0.10 
   1   8   7    1.66    0.10 
  -2  -8  -7    0.88    0.06 
  -2  -8  -7    0.90    0.06 
   2  -8   7    0.87    0.07 
   2  -8   7    0.87    0.04 
   2   8   7    0.94    0.07 
   3  -8   7    2.18    0.09 
   3   8   7    2.14    0.09 
  -5   0   8    1.44    0.11 
  -5   0   8    1.52    0.09 
  -4   0   8    0.01    0.03 
   3   0  -8    0.95    0.09 
  -3   0   8    0.94    0.08 
   3   0  -8    0.88    0.09 
   2   0  -8    8.65    0.38 
   2   0  -8    8.77    0.36 
  -2   0   8    8.48    0.31 
   1   0  -8   70.19    2.37 
  -1   0   8   71.00    2.10 
   0   0  -8    6.02    0.26 
   0   0   8    6.06    0.23 
   1   0   8    8.93    0.32 
   2   0   8   19.55    0.63 
  -3   0  -8    2.73    0.15 
  -3   0  -8    3.09    0.15 
   3   0   8    2.78    0.15 
  -4   0  -8    9.79    0.34 
  -5   0  -8   14.09    0.45 
  -5   0  -8   13.49    0.42 
  -6   0  -8   11.63    0.35 
  -6   0  -8   11.35    0.38 
  -7   0  -8    3.72    0.16 
  -8   0  -8    0.44    0.05 
  -7   1   8    4.16    0.16 
  -6  -1   8    4.35    0.21 
  -6  -1   8    4.55    0.20 
  -6   1   8    4.66    0.18 
  -5  -1   8   12.40    0.42 
  -5   1   8   12.76    0.41 
  -5   1   8   13.11    0.38 
  -5   1   8   13.12    0.39 
   4   1  -8    0.57    0.08 
  -4   1   8    0.55    0.07 
  -4   1   8    0.58    0.06 
   3   1  -8    0.93    0.09 
  -3   1   8    0.91    0.08 
   3   1  -8    0.99    0.09 
  -2  -1   8   43.58    1.29 
   2  -1  -8   43.66    1.46 
  -2   1   8   40.99    1.29 
   2   1  -8   42.46    1.57 
   2   1  -8   40.98    1.46 
   1  -1  -8    0.30    0.06 
  -1  -1   8    0.37    0.05 
   1   1  -8    0.34    0.07 
  -1   1   8    0.44    0.06 
   1   1  -8    0.34    0.06 
   0  -1  -8    3.92    0.24 
   0  -1   8    3.89    0.17 
   0  -1  -8    3.95    0.19 
   0   1  -8    4.16    0.21 
   0   1   8    3.95    0.18 
  -1  -1  -8    5.41    0.29 
   1  -1   8    5.50    0.22 
  -1   1  -8    5.03    0.24 
   1   1   8    5.20    0.21 
  -2  -1  -8    4.56    0.27 
   2  -1   8    4.65    0.20 
   2   1   8    4.44    0.20 
  -3  -1  -8    5.39    0.21 
   3  -1   8    4.56    0.21 
  -3  -1  -8    5.30    0.30 
   3   1   8    5.31    0.22 
  -3   1  -8    5.13    0.21 
  -3   1  -8    4.59    0.20 
  -4  -1  -8    0.32    0.06 
  -4   1  -8    0.36    0.06 
  -4   1  -8    0.35    0.06 
  -5  -1  -8    2.16    0.14 
  -5  -1  -8    2.00    0.12 
  -5  -1  -8    2.03    0.12 
  -5   1  -8    2.33    0.14 
  -5   1  -8    1.83    0.14 
  -5   1  -8    2.07    0.12 
  -6  -1  -8    1.16    0.09 
  -6  -1  -8    1.14    0.09 
  -6  -1  -8    1.04    0.09 
  -6   1  -8    1.02    0.09 
  -7  -1  -8    0.15    0.04 
  -7  -1  -8    0.14    0.04 
  -7   1  -8    0.12    0.04 
  -8  -1  -8    0.50    0.05 
  -8  -1  -8    0.56    0.05 
  -8   1  -8    0.57    0.05 
  -8   2   8    0.56    0.06 
  -8   2   8    0.68    0.06 
  -7   2   8    3.02    0.13 
  -7   2   8    3.08    0.14 
  -6  -2   8    5.04    0.22 
  -6  -2   8    5.16    0.22 
  -6   2   8    5.19    0.20 
  -6   2   8    5.12    0.19 
  -5  -2   8    4.48    0.22 
  -5  -2   8    5.00    0.21 
  -5   2   8    4.65    0.20 
  -5   2   8    4.93    0.18 
  -5   2   8    4.97    0.19 
  -4   2   8    0.44    0.05 
  -4   2   8    0.34    0.05 
  -4   2   8    0.35    0.06 
   3  -2  -8    0.69    0.12 
  -3   2   8    0.43    0.07 
  -3   2   8    0.40    0.05 
   3   2  -8    0.47    0.08 
   2  -2  -8    8.49    0.46 
  -2   2   8    8.67    0.33 
   2   2  -8    9.01    0.38 
   2   2  -8    9.16    0.40 
  -2   2   8    9.09    0.37 
   1  -2  -8    6.33    0.35 
  -1  -2   8    6.02    0.23 
   1   2  -8    6.01    0.28 
   1   2  -8    6.19    0.29 
  -1   2   8    5.52    0.24 
   0  -2   8    6.39    0.24 
   0  -2  -8    6.04    0.34 
   0   2   8    5.94    0.25 
   0   2  -8    6.60    0.29 
   0   2  -8    6.08    0.30 
  -1  -2  -8   17.18    0.76 
   1  -2   8   16.53    0.55 
   1   2   8   16.18    0.56 
  -1   2  -8   17.78    0.65 
  -2  -2  -8   22.65    0.96 
  -2  -2  -8   21.76    0.63 
   2  -2   8   22.55    0.71 
  -2   2  -8   20.76    0.64 
   2   2   8   21.30    0.70 
  -3  -2  -8    8.65    0.46 
  -3  -2  -8    9.29    0.30 
  -3  -2  -8    8.99    0.31 
  -3   2  -8    8.74    0.31 
  -3   2  -8    9.01    0.32 
  -4  -2  -8    2.04    0.13 
  -4  -2  -8    2.32    0.13 
  -4   2  -8    2.23    0.14 
  -4   2  -8    2.28    0.14 
  -5  -2  -8   10.26    0.33 
  -5  -2  -8    9.75    0.34 
  -5   2  -8   10.10    0.34 
  -5   2  -8    9.73    0.35 
  -6  -2  -8    1.25    0.10 
  -6  -2  -8    1.43    0.09 
  -6  -2  -8    1.30    0.09 
  -6   2  -8    1.33    0.11 
  -6   2  -8    1.24    0.10 
  -7  -2  -8    2.26    0.11 
  -7  -2  -8    2.13    0.11 
  -7   2  -8    2.09    0.11 
  -8  -2  -8    0.25    0.03 
  -8   2  -8    0.23    0.03 
  -9   3   8    0.40    0.04 
  -8   3   8    0.07    0.03 
  -8   3   8    0.04    0.03 
  -7  -3   8    1.23    0.11 
  -7   3   8    1.09    0.08 
  -7   3   8    1.14    0.08 
  -7   3   8    1.20    0.08 
  -6  -3   8    0.56    0.08 
  -6  -3   8    0.51    0.08 
  -6   3   8    0.65    0.06 
  -6   3   8    0.39    0.05 
  -6   3   8    0.39    0.06 
  -5  -3   8    2.57    0.17 
  -5  -3   8    2.58    0.16 
  -5   3   8    2.48    0.15 
  -5   3   8    2.60    0.13 
  -5   3   8    2.51    0.12 
  -5   3   8    2.82    0.13 
  -4  -3   8    0.68    0.09 
  -4  -3   8    0.70    0.09 
  -4   3   8    0.78    0.09 
  -4   3   8    0.78    0.06 
  -4   3   8    0.86    0.07 
  -4   3   8    1.10    0.09 
  -3  -3   8    0.12    0.05 
   3  -3  -8    0.42    0.11 
  -3   3   8    0.17    0.04 
  -3   3   8    0.13    0.04 
  -3   3   8    0.12    0.05 
  -3   3   8    0.13    0.05 
   2  -3  -8    3.00    0.24 
  -2   3   8    2.95    0.13 
   2   3  -8    3.03    0.18 
  -2   3   8    2.96    0.16 
  -2   3   8    3.10    0.13 
   1  -3  -8   11.38    0.55 
   1   3  -8   10.39    0.46 
  -1   3   8    9.97    0.38 
   0  -3  -8    0.90    0.14 
   0   3  -8    1.02    0.09 
   0   3  -8    1.02    0.10 
   0   3   8    1.00    0.09 
   1  -3   8    3.35    0.15 
  -1  -3  -8    3.24    0.23 
   1   3   8    3.12    0.16 
  -1   3  -8    3.30    0.16 
   1   3   8    2.76    0.14 
  -2  -3  -8    0.43    0.10 
   2  -3   8    0.43    0.06 
  -2  -3  -8    0.34    0.06 
  -2  -3  -8    0.37    0.06 
  -2   3  -8    0.44    0.07 
  -3  -3  -8    4.33    0.19 
  -3  -3  -8    4.37    0.19 
  -3   3  -8    4.49    0.20 
  -4  -3  -8    7.12    0.25 
  -4  -3  -8    6.59    0.25 
  -4   3  -8    6.96    0.26 
  -4   3  -8    7.02    0.28 
  -5  -3  -8    0.38    0.05 
  -5  -3  -8    0.29    0.06 
  -5   3  -8    0.49    0.07 
  -5   3  -8    0.38    0.06 
  -6  -3  -8    0.85    0.06 
  -6  -3  -8    0.89    0.08 
  -6   3  -8    0.59    0.07 
  -6   3  -8    0.76    0.08 
  -7  -3  -8    0.12    0.04 
  -7   3  -8    0.14    0.04 
  -7   3  -8    0.11    0.04 
  -8   4   8    2.53    0.10 
  -8   4   8    2.47    0.11 
  -8   4   8    2.66    0.10 
  -7  -4   8    0.76    0.08 
  -7   4   8    0.87    0.07 
  -7   4   8    0.86    0.07 
  -7   4   8    0.89    0.07 
  -6  -4   8    4.60    0.21 
  -6  -4   8    4.43    0.20 
  -6   4   8    4.44    0.16 
  -6   4   8    4.27    0.17 
  -6   4   8    4.48    0.17 
  -5  -4   8    2.66    0.16 
  -5  -4   8    2.59    0.17 
  -5   4   8    2.67    0.15 
  -5   4   8    2.69    0.13 
  -5   4   8    2.56    0.12 
  -5   4   8    2.49    0.13 
  -4  -4   8    1.79    0.14 
  -4  -4   8    1.66    0.13 
  -4   4   8    1.70    0.13 
  -4   4   8    1.84    0.11 
  -4   4   8    1.66    0.10 
  -4   4   8    1.47    0.10 
  -3  -4   8    7.78    0.30 
  -3  -4   8    7.47    0.30 
  -3   4   8    8.11    0.27 
  -3   4   8    8.60    0.29 
  -3   4   8    8.24    0.27 
  -3   4   8    8.01    0.30 
  -2  -4   8    1.53    0.12 
  -2  -4   8    1.48    0.12 
  -2   4   8    1.24    0.09 
  -2   4   8    1.28    0.09 
  -2   4   8    1.53    0.12 
  -2   4   8    1.24    0.11 
  -2   4   8    1.24    0.09 
   1  -4  -8    6.59    0.41 
  -1  -4   8    6.84    0.20 
  -1  -4   8    6.79    0.26 
  -1   4   8    6.84    0.23 
  -1   4   8    6.33    0.26 
  -1   4   8    6.47    0.23 
  -1   4   8    7.11    0.26 
   0  -4  -8   18.44    0.55 
   0  -4   8   19.53    0.52 
   0   4   8   18.94    0.54 
   0   4  -8   18.59    0.57 
   0   4   8   18.58    0.57 
   0   4   8   18.36    0.57 
   1  -4   8   39.04    1.03 
  -1  -4  -8   38.95    1.05 
   1   4   8   38.41    1.09 
  -1   4  -8   40.06    1.10 
   1   4   8   38.01    1.06 
  -2  -4  -8   11.43    0.36 
   2  -4   8   10.87    0.35 
  -2  -4  -8   10.53    0.36 
   2   4   8   11.43    0.38 
  -2   4  -8   11.39    0.38 
  -3  -4  -8    5.61    0.22 
  -3   4  -8    5.37    0.23 
   3   4   8    5.13    0.22 
  -4  -4  -8    1.25    0.09 
   4  -4   8    1.18    0.10 
  -4  -4  -8    1.21    0.10 
  -4   4  -8    1.31    0.12 
  -5  -4  -8    0.81    0.07 
  -5  -4  -8    0.76    0.08 
   5  -4   8    0.86    0.07 
  -5   4  -8    0.79    0.09 
   6  -4   8    3.40    0.14 
  -6  -4  -8    3.44    0.14 
  -6  -4  -8    3.35    0.11 
  -6   4  -8    3.48    0.15 
  -7  -4  -8    0.31    0.04 
  -8   5   8    0.41    0.04 
  -8   5   8    0.44    0.04 
  -7  -5   8    0.96    0.08 
  -7   5   8    0.98    0.07 
  -7   5   8    1.10    0.07 
  -7   5   8    0.98    0.06 
  -6  -5   8    2.53    0.15 
  -6  -5   8    2.55    0.14 
  -6   5   8    2.72    0.12 
  -6   5   8    2.62    0.12 
  -6   5   8    2.67    0.12 
  -5  -5   8    0.52    0.08 
  -5  -5   8    0.47    0.08 
  -5   5   8    0.55    0.06 
  -5   5   8    0.50    0.06 
  -5   5   8    0.52    0.06 
  -5   5   8    0.53    0.07 
  -4  -5   8    0.77    0.09 
  -4  -5   8    0.74    0.09 
  -4   5   8    0.57    0.08 
  -4   5   8    0.56    0.06 
  -4   5   8    0.61    0.06 
  -4   5   8    0.57    0.06 
  -3  -5   8    1.02    0.10 
  -3  -5   8    0.97    0.10 
  -3   5   8    1.06    0.10 
  -3   5   8    1.09    0.08 
  -3   5   8    0.99    0.08 
  -3   5   8    1.14    0.09 
  -2  -5   8    0.85    0.09 
  -2  -5   8    0.98    0.10 
  -2   5   8    0.90    0.08 
  -2   5   8    0.88    0.09 
  -2   5   8    1.01    0.08 
  -2   5   8    0.83    0.09 
  -1  -5   8    8.94    0.25 
  -1  -5   8    8.96    0.32 
   1  -5  -8    8.36    0.31 
  -1   5   8    8.80    0.29 
  -1   5   8    9.22    0.29 
  -1   5   8    9.06    0.32 
  -1   5   8    8.69    0.31 
   0  -5   8    0.28    0.06 
   0  -5   8    0.37    0.05 
   0  -5  -8    0.27    0.06 
   0   5   8    0.37    0.07 
   0   5   8    0.31    0.07 
   0   5   8    0.38    0.05 
   1  -5   8   10.07    0.31 
  -1  -5  -8   10.29    0.33 
   1  -5   8    9.95    0.33 
   1   5   8   10.40    0.36 
   1   5   8   10.26    0.35 
   2  -5   8    1.15    0.09 
   2  -5   8    1.17    0.09 
  -2   5  -8    1.26    0.11 
   2   5   8    1.14    0.10 
   3  -5   8    1.84    0.11 
   3  -5   8    1.83    0.11 
  -3  -5  -8    2.19    0.13 
   3   5   8    2.18    0.14 
  -3   5  -8    1.88    0.13 
  -4  -5  -8    5.39    0.20 
   4  -5   8    4.76    0.19 
  -4  -5  -8    5.19    0.19 
  -4   5  -8    5.03    0.21 
   4   5   8    5.20    0.20 
   5  -5   8    0.20    0.04 
  -5  -5  -8    0.33    0.05 
  -5   5  -8    0.22    0.05 
   6  -5   8    1.32    0.07 
  -6  -5  -8    1.37    0.08 
  -6   5  -8    1.18    0.08 
  -7  -6   8    0.50    0.05 
  -7   6   8    0.58    0.04 
  -6  -6   8    0.46    0.06 
  -6  -6   8    0.48    0.06 
  -6   6   8    0.58    0.05 
  -6   6   8    0.57    0.05 
  -6   6   8    0.50    0.05 
  -5  -6   8    1.69    0.12 
  -5  -6   8    1.62    0.12 
  -5  -6   8    1.57    0.10 
  -5   6   8    1.63    0.09 
  -5   6   8    1.66    0.11 
  -5   6   8    1.53    0.09 
  -5   6   8    1.69    0.09 
  -4  -6   8    0.71    0.08 
  -4  -6   8    0.87    0.08 
  -4  -6   8    0.89    0.09 
  -4   6   8    0.90    0.09 
  -4   6   8    0.71    0.06 
  -4   6   8    0.75    0.06 
  -4   6   8    0.91    0.07 
  -3  -6   8    0.86    0.08 
  -3  -6   8    0.64    0.08 
  -3  -6   8    0.63    0.08 
  -3   6   8    0.78    0.07 
  -3   6   8    0.71    0.09 
  -3   6   8    0.68    0.06 
  -2  -6   8    1.34    0.11 
   2  -6  -8    1.31    0.11 
  -2  -6   8    1.15    0.10 
  -2  -6   8    1.23    0.10 
  -2   6   8    1.27    0.11 
  -2   6   8    1.32    0.10 
  -2   6   8    1.54    0.11 
   1  -6  -8    2.57    0.15 
  -1  -6   8    2.30    0.14 
  -1  -6   8    2.22    0.14 
  -1   6   8    2.43    0.14 
  -1   6   8    2.49    0.15 
   0  -6  -8    3.93    0.18 
   0  -6   8    3.84    0.17 
   0  -6   8    3.69    0.13 
   0   6   8    3.79    0.18 
   0   6   8    3.91    0.19 
  -1  -6  -8    0.47    0.07 
   1  -6   8    0.44    0.05 
   1  -6   8    0.42    0.06 
   1   6   8    0.60    0.08 
   1   6   8    0.43    0.07 
   2  -6   8   14.60    0.42 
  -2  -6  -8   15.07    0.44 
   2  -6   8   14.12    0.44 
   2   6   8   14.69    0.46 
  -3  -6  -8    1.59    0.09 
  -3  -6  -8    1.61    0.10 
   3  -6   8    1.51    0.09 
   3  -6   8    1.74    0.10 
   3   6   8    1.70    0.11 
  -3   6  -8    1.66    0.11 
   4  -6   8    1.21    0.08 
  -4  -6  -8    1.35    0.09 
  -4  -6  -8    1.29    0.07 
   4  -6   8    1.31    0.08 
  -4   6  -8    1.21    0.09 
   4   6   8    1.31    0.09 
  -5  -6  -8    0.08    0.02 
   5  -6   8    0.07    0.03 
   5  -6   8    0.03    0.03 
  -5  -6  -8    0.09    0.03 
  -5   6  -8    0.08    0.03 
  -5  -7   8    0.00    0.03 
  -5  -7   8   -0.03    0.03 
  -5  -7   8    0.02    0.03 
  -5   7   8    0.03    0.03 
  -4  -7   8    0.39    0.06 
   4  -7  -8    0.59    0.07 
  -4  -7   8    0.46    0.06 
  -4  -7   8    0.46    0.06 
  -4   7   8    0.57    0.07 
  -3  -7   8    1.12    0.09 
   3  -7  -8    1.12    0.09 
  -3  -7   8    1.02    0.09 
  -3  -7   8    1.07    0.09 
  -3   7   8    1.14    0.09 
  -2  -7   8    0.97    0.09 
   2  -7  -8    1.09    0.09 
  -2  -7   8    0.85    0.08 
  -2   7   8    0.98    0.09 
  -1  -7   8    0.37    0.06 
   1  -7  -8    0.52    0.07 
  -1  -7   8    0.37    0.06 
  -1   7   8    0.34    0.06 
  -1   7   8    0.43    0.07 
   0  -7  -8    1.52    0.10 
   0  -7   8    1.71    0.11 
   0   7   8    1.50    0.11 
   0   7   8    1.72    0.12 
  -1  -7  -8    1.15    0.09 
   1  -7   8    1.11    0.09 
   1  -7   8    1.10    0.06 
   1   7   8    1.13    0.09 
   1   7   8    1.22    0.09 
   2  -7   8    2.59    0.12 
   2  -7   8    2.46    0.09 
  -2  -7  -8    2.53    0.11 
  -2  -7  -8    2.37    0.11 
   2   7   8    2.51    0.13 
  -3  -7  -8    1.61    0.07 
   3  -7   8    1.58    0.07 
  -3  -7  -8    1.49    0.08 
   3  -7   8    1.49    0.08 
   3   7   8    1.47    0.09 
   4  -7   8    0.15    0.03 
  -4  -7  -8    0.14    0.03 
   4  -7   8    0.11    0.02 
   3  -8  -8    0.66    0.05 
  -2  -8   8    0.27    0.04 
   2  -8  -8    0.27    0.04 
  -2   8   8    0.21    0.04 
   1  -8  -8    0.78    0.06 
  -1  -8   8    0.83    0.07 
  -1   8   8    0.96    0.07 
   0  -8   8    0.44    0.05 
   0  -8  -8    0.44    0.05 
   0   8   8    0.50    0.05 
   0   8   8    0.43    0.05 
  -1  -8  -8    0.86    0.06 
   1  -8   8    0.91    0.06 
   1   8   8    0.82    0.06 
  -6   0   9    0.20    0.06 
  -5   0   9    3.23    0.17 
  -5   0   9    3.32    0.17 
  -5   0   9    3.23    0.14 
  -4   0   9   27.21    0.78 
  -4   0   9   26.25    0.75 
  -3   0   9    0.41    0.06 
  -3   0   9    0.33    0.06 
  -2   0   9   18.86    0.63 
  -2   0   9   19.14    0.55 
  -1   0   9    5.97    0.22 
  -1   0   9    6.16    0.25 
   1   0  -9    6.60    0.29 
   0   0   9    3.76    0.16 
   0   0   9    3.86    0.18 
   0   0  -9    3.66    0.20 
   1   0   9    3.68    0.15 
  -1   0  -9    3.46    0.16 
   1   0   9    3.36    0.17 
  -2   0  -9    3.28    0.15 
  -2   0  -9    2.90    0.15 
   2   0   9    2.73    0.13 
  -3   0  -9    1.02    0.10 
  -3   0  -9    1.29    0.11 
  -4   0  -9    0.85    0.09 
  -5   0  -9    9.78    0.33 
  -5   0  -9    9.21    0.31 
  -6   0  -9    2.20    0.11 
  -6   0  -9    2.07    0.13 
  -7   0  -9    0.37    0.05 
  -7   1   9    4.08    0.16 
  -6  -1   9    6.22    0.25 
  -6  -1   9    5.84    0.24 
  -6   1   9    5.56    0.21 
  -6   1   9    5.61    0.23 
  -5  -1   9   10.93    0.37 
  -5  -1   9   11.05    0.38 
  -5   1   9   10.87    0.37 
  -5   1   9   10.82    0.37 
  -5   1   9   10.69    0.33 
  -5   1   9   11.07    0.35 
  -4  -1   9    0.23    0.06 
  -4  -1   9    0.31    0.05 
  -4  -1   9    0.24    0.06 
  -4   1   9    0.37    0.05 
  -4   1   9    0.31    0.06 
  -4   1   9    0.27    0.06 
  -4   1   9    0.25    0.04 
  -3  -1   9   24.55    0.69 
  -3   1   9   25.82    0.70 
  -3   1   9   22.72    0.79 
   3   1  -9   24.92    0.96 
  -3   1   9   24.60    0.68 
  -2  -1   9   11.59    0.40 
  -2  -1   9   10.75    0.34 
  -2   1   9   10.95    0.34 
  -1  -1   9    6.42    0.23 
  -1  -1   9    6.51    0.26 
  -1   1   9    6.37    0.23 
  -1   1   9    6.58    0.26 
   0  -1   9    1.52    0.10 
   0  -1   9    1.02    0.08 
   0   1   9    1.10    0.08 
   1  -1   9    3.19    0.16 
  -1  -1  -9    3.55    0.17 
   1   1   9    3.76    0.15 
  -1   1  -9    3.42    0.16 
   1   1   9    3.57    0.17 
  -1   1  -9    3.25    0.15 
  -2  -1  -9    0.34    0.06 
   2  -1   9    0.29    0.05 
  -2  -1  -9    0.32    0.06 
  -2   1  -9    0.19    0.05 
  -2   1  -9    0.30    0.05 
  -3  -1  -9    0.80    0.09 
  -3   1  -9    0.62    0.08 
  -3   1  -9    0.49    0.07 
  -4  -1  -9    0.12    0.05 
  -4   1  -9    0.20    0.06 
  -4   1  -9    0.16    0.05 
  -5  -1  -9    0.21    0.06 
  -5  -1  -9    0.16    0.05 
  -5   1  -9    0.18    0.05 
  -5   1  -9    0.13    0.04 
  -5   1  -9    0.20    0.06 
  -6  -1  -9    0.40    0.05 
  -6  -1  -9    0.48    0.07 
  -6   1  -9    0.43    0.07 
  -7  -1  -9    1.16    0.08 
  -7  -1  -9    1.25    0.07 
  -7   1  -9    1.16    0.08 
  -8   2   9    0.89    0.06 
  -7  -2   9    1.86    0.13 
  -7   2   9    1.76    0.10 
  -7   2   9    1.70    0.09 
  -6  -2   9    0.04    0.05 
  -6  -2   9    0.15    0.06 
  -6   2   9    0.18    0.05 
  -6   2   9    0.14    0.05 
  -6   2   9    0.19    0.04 
  -5  -2   9    0.55    0.08 
  -5  -2   9    0.36    0.07 
  -5   2   9    0.76    0.07 
  -5   2   9    0.54    0.06 
  -5   2   9    0.65    0.08 
  -4  -2   9    3.06    0.18 
  -4  -2   9    3.19    0.18 
  -4   2   9    3.25    0.17 
  -4   2   9    3.36    0.17 
  -4   2   9    3.43    0.14 
  -4   2   9    3.51    0.15 
  -3  -2   9    1.32    0.11 
  -3  -2   9    1.15    0.10 
  -3   2   9    1.32    0.09 
  -3   2   9    1.31    0.11 
  -3   2   9    1.29    0.09 
  -2  -2   9    4.08    0.17 
  -2   2   9    3.99    0.16 
  -2   2   9    3.77    0.19 
  -2   2   9    4.01    0.16 
  -1  -2   9   10.24    0.33 
   1  -2  -9   10.11    0.52 
  -1   2   9    9.97    0.38 
  -1   2   9   10.72    0.33 
  -1   2   9   10.33    0.33 
   0  -2   9    9.14    0.34 
   0  -2   9    9.58    0.28 
   0  -2  -9    9.97    0.48 
   0   2   9    9.33    0.31 
   0   2   9    9.53    0.31 
   0   2  -9    9.62    0.33 
  -1  -2  -9    7.79    0.28 
   1  -2   9    7.99    0.25 
  -1   2  -9    8.27    0.29 
   1   2   9    7.88    0.27 
   1   2   9    7.39    0.26 
  -2  -2  -9    9.22    0.32 
   2  -2   9    9.44    0.30 
  -2   2  -9    9.29    0.33 
  -3  -2  -9    0.92    0.09 
  -3  -2  -9    0.91    0.08 
  -3   2  -9    1.01    0.10 
  -3   2  -9    1.00    0.09 
  -4  -2  -9    4.26    0.18 
  -4  -2  -9    4.26    0.19 
  -4   2  -9    4.12    0.19 
  -4   2  -9    4.32    0.20 
  -5  -2  -9    1.47    0.10 
  -5  -2  -9    1.51    0.10 
  -5  -2  -9    1.45    0.11 
  -5   2  -9    1.39    0.11 
  -5   2  -9    1.45    0.11 
  -6  -2  -9    3.02    0.14 
  -6  -2  -9    3.07    0.12 
  -6  -2  -9    2.98    0.13 
  -6   2  -9    3.02    0.14 
  -6   2  -9    3.08    0.14 
  -7  -2  -9    0.03    0.03 
  -7   2  -9    0.01    0.03 
  -8   3   9    0.69    0.05 
  -8   3   9    0.70    0.06 
  -7  -3   9    0.49    0.07 
  -7  -3   9    0.48    0.07 
  -7   3   9    0.46    0.05 
  -7   3   9    0.49    0.06 
  -6  -3   9    3.02    0.17 
  -6  -3   9    3.05    0.17 
  -6   3   9    3.04    0.13 
  -6   3   9    3.05    0.14 
  -6   3   9    3.02    0.16 
  -5  -3   9    1.16    0.11 
  -5  -3   9    1.17    0.11 
  -5   3   9    1.37    0.09 
  -5   3   9    1.38    0.11 
  -5   3   9    1.53    0.10 
  -4  -3   9    0.03    0.05 
  -4  -3   9    0.03    0.05 
  -4   3   9    0.08    0.04 
  -4   3   9    0.13    0.04 
  -4   3   9    0.16    0.05 
  -4   3   9    0.13    0.05 
  -3  -3   9    0.72    0.09 
  -3  -3   9    0.47    0.08 
  -3   3   9    0.64    0.07 
  -3   3   9    0.72    0.08 
  -3   3   9    0.64    0.08 
  -3   3   9    0.73    0.07 
  -2  -3   9    4.55    0.21 
  -2  -3   9    4.49    0.20 
  -2   3   9    4.22    0.20 
  -2   3   9    4.31    0.20 
  -2   3   9    4.63    0.18 
  -2   3   9    4.26    0.17 
   1  -3  -9    8.56    0.47 
  -1  -3   9    8.83    0.24 
  -1  -3   9    8.62    0.31 
  -1  -3   9    8.25    0.31 
   1  -3  -9    7.99    0.29 
  -1   3   9    8.74    0.31 
  -1   3   9    8.83    0.29 
  -1   3   9    8.61    0.31 
   1   3  -9    8.54    0.30 
  -1   3   9    8.45    0.27 
  -1   3   9    8.61    0.28 
   0  -3  -9   17.65    0.53 
   0  -3   9   18.74    0.50 
   0   3  -9   18.48    0.56 
   0   3   9   18.20    0.56 
   0   3   9   19.06    0.54 
   0   3   9   18.31    0.56 
  -1  -3  -9   26.08    0.75 
  -1  -3  -9   25.42    0.72 
   1  -3   9   26.25    0.71 
  -1   3  -9   27.86    0.77 
   1   3   9   25.39    0.76 
   1   3   9   25.92    0.74 
   2  -3   9    2.46    0.12 
  -2  -3  -9    1.98    0.13 
  -2  -3  -9    2.21    0.14 
   2   3   9    2.10    0.14 
  -2   3  -9    2.36    0.15 
  -3  -3  -9    2.35    0.14 
   3  -3   9    2.23    0.12 
  -3  -3  -9    2.27    0.13 
  -3   3  -9    2.69    0.15 
  -4  -3  -9    4.12    0.18 
  -4  -3  -9    4.12    0.18 
  -4  -3  -9    4.03    0.17 
  -4   3  -9    4.64    0.20 
  -5  -3  -9    1.22    0.09 
  -5  -3  -9    1.29    0.09 
  -5  -3  -9    1.35    0.09 
  -5   3  -9    1.23    0.10 
  -5   3  -9    1.28    0.10 
  -6  -3  -9    0.52    0.06 
  -6  -3  -9    0.57    0.04 
  -6   3  -9    0.48    0.06 
  -6   3  -9    0.62    0.06 
  -7  -3  -9    0.81    0.05 
  -8   4   9    0.19    0.03 
  -8   4   9    0.19    0.03 
  -7  -4   9    0.11    0.05 
  -7  -4   9    0.07    0.05 
  -7   4   9    0.11    0.03 
  -7   4   9    0.08    0.03 
  -7   4   9    0.10    0.03 
  -6  -4   9    1.08    0.10 
  -6  -4   9    1.03    0.10 
  -6   4   9    1.07    0.08 
  -6   4   9    1.18    0.08 
  -6   4   9    1.13    0.08 
  -5  -4   9    1.26    0.12 
  -5  -4   9    1.13    0.11 
  -5   4   9    1.36    0.11 
  -5   4   9    1.40    0.09 
  -5   4   9    1.36    0.09 
  -5   4   9    1.33    0.09 
  -4  -4   9    3.13    0.18 
  -4  -4   9    3.25    0.18 
  -4   4   9    3.25    0.14 
  -4   4   9    3.32    0.14 
  -4   4   9    3.15    0.17 
  -4   4   9    3.02    0.14 
  -3  -4   9    0.67    0.09 
  -3  -4   9    0.66    0.08 
  -3   4   9    0.68    0.09 
  -3   4   9    0.80    0.09 
  -3   4   9    0.81    0.07 
  -3   4   9    0.64    0.07 
  -3   4   9    0.66    0.07 
  -2  -4   9    0.10    0.05 
  -2   4   9    0.22    0.05 
  -2   4   9    0.18    0.06 
  -2   4   9    0.27    0.06 
  -2   4   9    0.22    0.05 
  -2   4   9    0.25    0.05 
  -1  -4   9    6.57    0.26 
   1  -4  -9    5.92    0.24 
  -1   4   9    6.68    0.26 
  -1   4   9    6.82    0.24 
  -1   4   9    6.67    0.26 
   0  -4  -9    9.59    0.33 
   0  -4   9   10.20    0.29 
   0   4   9   10.27    0.33 
   0   4   9   10.07    0.35 
   0   4  -9    9.97    0.34 
   0   4   9    9.92    0.34 
   1  -4   9   14.42    0.41 
  -1  -4  -9   14.51    0.43 
  -1  -4  -9   13.48    0.44 
  -1   4  -9   14.14    0.46 
   1   4   9   14.34    0.46 
   2  -4   9    0.52    0.06 
  -2  -4  -9    0.66    0.08 
  -2  -4  -9    0.59    0.07 
  -2   4  -9    0.72    0.09 
   2   4   9    0.59    0.08 
  -3  -4  -9    0.95    0.09 
  -3  -4  -9    0.89    0.09 
   3  -4   9    0.98    0.08 
   3   4   9    0.96    0.09 
  -3   4  -9    0.98    0.10 
  -4  -4  -9    0.70    0.07 
   4  -4   9    0.69    0.07 
  -4   4  -9    0.85    0.09 
  -5  -4  -9    1.02    0.07 
  -5  -4  -9    0.97    0.08 
  -5   4  -9    1.10    0.09 
  -6  -4  -9    0.18    0.04 
  -6   4  -9    0.24    0.04 
  -7  -5   9    0.07    0.04 
  -7   5   9    0.13    0.03 
  -7   5   9    0.16    0.03 
  -7   5   9    0.12    0.03 
  -6  -5   9    0.08    0.05 
  -6  -5   9    0.09    0.05 
  -6   5   9    0.13    0.04 
  -6   5   9    0.14    0.03 
  -6   5   9    0.15    0.04 
  -5  -5   9    0.64    0.08 
  -5  -5   9    0.57    0.08 
  -5   5   9    0.68    0.08 
  -5   5   9    0.61    0.06 
  -5   5   9    0.70    0.06 
  -5   5   9    0.58    0.06 
  -4  -5   9    0.91    0.09 
  -4  -5   9    0.89    0.09 
  -4   5   9    0.82    0.07 
  -4   5   9    1.05    0.10 
  -4   5   9    0.93    0.08 
  -4   5   9    0.80    0.07 
  -3  -5   9    0.73    0.09 
  -3  -5   9    0.72    0.09 
  -3   5   9    0.83    0.09 
  -3   5   9    0.67    0.07 
  -3   5   9    0.79    0.09 
  -3   5   9    0.79    0.07 
  -3   5   9    0.70    0.07 
   2  -5  -9    0.85    0.09 
  -2  -5   9    0.92    0.09 
  -2  -5   9    0.84    0.09 
  -2   5   9    0.97    0.08 
  -2   5   9    1.02    0.10 
  -2   5   9    0.84    0.07 
  -2   5   9    0.95    0.10 
   1  -5  -9    3.11    0.16 
  -1  -5   9    3.23    0.17 
  -1   5   9    2.98    0.17 
  -1   5   9    3.34    0.15 
  -1   5   9    3.26    0.17 
   0  -5   9    0.70    0.05 
   0  -5  -9    0.85    0.09 
   0   5   9    0.77    0.07 
   0   5   9    0.62    0.08 
   0   5   9    0.69    0.09 
   1  -5   9   12.87    0.36 
  -1  -5  -9   12.44    0.38 
  -1   5  -9   11.70    0.40 
   1   5   9   12.06    0.40 
   2  -5   9    7.82    0.25 
  -2  -5  -9    7.78    0.27 
   2   5   9    7.63    0.28 
  -2   5  -9    7.35    0.28 
  -3  -5  -9    6.36    0.22 
   3  -5   9    5.57    0.20 
   3   5   9    5.80    0.22 
  -4  -5  -9    0.16    0.04 
  -4  -5  -9    0.18    0.04 
   4  -5   9    0.13    0.04 
  -4   5  -9    0.14    0.04 
   4   5   9    0.18    0.04 
  -5  -5  -9    0.89    0.05 
  -5  -5  -9    1.00    0.07 
   5  -5   9    0.82    0.06 
  -5   5  -9    0.89    0.07 
  -6  -6   9    0.01    0.03 
  -6  -6   9   -0.01    0.04 
  -6   6   9    0.05    0.03 
  -6   6   9    0.07    0.02 
  -5  -6   9    0.49    0.06 
  -5  -6   9    0.51    0.06 
  -5   6   9    0.58    0.05 
  -5   6   9    0.73    0.06 
  -5   6   9    0.69    0.07 
  -5   6   9    0.57    0.05 
  -4  -6   9    0.57    0.07 
  -4  -6   9    0.58    0.07 
  -4   6   9    0.66    0.07 
  -4   6   9    0.59    0.06 
  -4   6   9    0.63    0.06 
   3  -6  -9    0.16    0.05 
  -3  -6   9    0.11    0.05 
  -3  -6   9    0.16    0.05 
  -3   6   9    0.16    0.06 
  -3   6   9    0.09    0.04 
  -3   6   9    0.10    0.04 
   2  -6  -9    0.10    0.05 
  -2  -6   9    0.07    0.05 
  -2   6   9    0.07    0.05 
  -2   6   9    0.08    0.03 
  -2   6   9    0.06    0.05 
   1  -6  -9    1.16    0.09 
  -1  -6   9    0.85    0.09 
  -1   6   9    0.88    0.09 
  -1   6   9    1.02    0.09 
   0  -6  -9    1.39    0.10 
   0   6   9    1.52    0.12 
   0   6   9    1.38    0.12 
   1  -6   9    8.35    0.23 
  -1  -6  -9    8.33    0.27 
   1  -6   9    7.83    0.27 
   1   6   9    8.45    0.29 
   1   6   9    8.04    0.28 
   2  -6   9    3.25    0.14 
   2  -6   9    3.19    0.12 
  -2  -6  -9    3.41    0.14 
   2   6   9    3.50    0.16 
   3  -6   9    1.55    0.09 
  -3  -6  -9    1.38    0.09 
   3  -6   9    1.45    0.07 
  -3  -6  -9    1.37    0.08 
   3   6   9    1.47    0.09 
  -3   6  -9    1.38    0.09 
   4  -6   9    0.12    0.03 
  -4  -6  -9    0.13    0.03 
   4  -6   9    0.13    0.03 
  -4  -6  -9    0.12    0.03 
   4   6   9    0.11    0.03 
   4  -7  -9    0.79    0.06 
  -4  -7   9    0.63    0.06 
  -4  -7   9    0.74    0.06 
  -4   7   9    0.88    0.07 
  -3  -7   9    0.70    0.06 
   3  -7  -9    0.66    0.06 
  -3   7   9    0.67    0.07 
   2  -7  -9    1.92    0.09 
  -2  -7   9    1.26    0.09 
  -2  -7   9    1.54    0.09 
  -2   7   9    1.56    0.10 
  -1  -7   9    0.17    0.04 
   1  -7  -9    0.13    0.04 
  -1   7   9    0.19    0.05 
  -1   7   9    0.20    0.05 
   0  -7  -9    1.19    0.08 
   0  -7   9    1.17    0.08 
   0   7   9    1.32    0.09 
   0   7   9    1.20    0.09 
  -1  -7  -9    0.63    0.06 
   1  -7   9    0.73    0.06 
   1   7   9    0.78    0.07 
   2  -7   9    1.36    0.07 
  -2  -7  -9    1.31    0.07 
  -2  -7  -9    1.22    0.07 
   2   7   9    1.32    0.08 
  -3  -7  -9    0.02    0.02 
  -6   0  10   21.45    0.64 
  -6   0  10   21.82    0.65 
  -5   0  10    0.30    0.05 
  -5   0  10    0.22    0.07 
  -5   0  10    0.25    0.06 
  -4   0  10    2.12    0.12 
  -4   0  10    1.99    0.14 
  -4   0  10    1.83    0.14 
  -3   0  10    7.20    0.25 
  -3   0  10    6.60    0.27 
  -3   0  10    6.83    0.27 
  -2   0  10    0.33    0.06 
  -2   0  10    0.25    0.06 
  -2   0  10    0.33    0.05 
  -1   0  10    2.55    0.15 
  -1   0  10    2.65    0.13 
   1   0 -10    2.32    0.14 
  -1   0  10    2.33    0.14 
  -1   0  10    2.50    0.13 
   0   0  10    1.27    0.08 
   0   0  10    1.21    0.10 
   0   0 -10    1.23    0.10 
   0   0  10    1.18    0.09 
   1   0  10    1.35    0.09 
  -1   0 -10    1.47    0.11 
  -2   0 -10    0.89    0.09 
   2   0  10    0.89    0.08 
  -2   0 -10    0.90    0.09 
   3   0  10    1.03    0.09 
  -3   0 -10    1.32    0.11 
  -3   0 -10    1.53    0.12 
  -4   0 -10    4.29    0.20 
  -5   0 -10    1.44    0.11 
  -5   0 -10    1.80    0.10 
  -6   0 -10    2.40    0.12 
  -7  -1  10    1.00    0.09 
  -7   1  10    0.91    0.07 
  -6  -1  10    1.80    0.14 
  -6  -1  10    2.05    0.14 
  -6   1  10    1.82    0.14 
  -6   1  10    1.92    0.11 
  -5  -1  10    5.82    0.25 
  -5  -1  10    5.70    0.24 
  -5   1  10    5.69    0.21 
  -5   1  10    5.61    0.23 
  -5   1  10    5.43    0.23 
  -4  -1  10    6.46    0.26 
  -4  -1  10    6.51    0.26 
  -4  -1  10    6.40    0.23 
  -4   1  10    6.28    0.23 
  -4   1  10    5.99    0.22 
  -4   1  10    6.21    0.25 
  -4   1  10    6.56    0.25 
  -3  -1  10   23.92    0.68 
  -3  -1  10   23.86    0.71 
  -3  -1  10   23.18    0.71 
  -3   1  10   24.28    0.68 
  -3   1  10   23.96    0.66 
  -3   1  10   22.85    0.70 
  -3   1  10   23.39    0.70 
  -2  -1  10    4.61    0.21 
  -2  -1  10    4.99    0.19 
  -2  -1  10    4.93    0.21 
  -2   1  10    4.75    0.19 
  -2   1  10    4.45    0.21 
  -2   1  10    4.48    0.21 
  -2   1  10    5.12    0.19 
  -1  -1  10    0.52    0.07 
  -1  -1  10    0.66    0.08 
  -1  -1  10    0.57    0.07 
  -1   1  10    0.55    0.06 
  -1   1  10    0.64    0.07 
  -1   1  10    0.52    0.07 
  -1   1  10    0.43    0.07 
   0  -1  10    5.82    0.19 
   0  -1  10    5.63    0.22 
   0  -1 -10    5.85    0.23 
   0   1  10    5.93    0.22 
   0   1  10    6.21    0.19 
   0   1  10    6.16    0.22 
   0   1  10    5.49    0.23 
   1  -1  10    6.36    0.22 
  -1  -1 -10    6.69    0.26 
   1   1  10    6.72    0.25 
   1   1  10    6.95    0.24 
  -1   1 -10    6.66    0.26 
  -1   1 -10    6.41    0.24 
   1   1  10    6.88    0.22 
  -2  -1 -10    0.81    0.09 
   2  -1  10    0.50    0.06 
  -2  -1 -10    0.43    0.07 
  -2   1 -10    0.57    0.07 
  -2   1 -10    0.54    0.08 
   2   1  10    0.53    0.06 
  -3  -1 -10    1.76    0.13 
   3  -1  10    1.57    0.10 
   3   1  10    1.67    0.11 
  -3   1 -10    1.67    0.12 
  -3   1 -10    1.88    0.13 
  -4  -1 -10    3.66    0.18 
   4  -1  10    3.57    0.16 
  -4   1 -10    3.83    0.18 
  -4   1 -10    3.69    0.18 
  -5  -1 -10    0.59    0.06 
  -5  -1 -10    0.60    0.07 
  -5   1 -10    0.74    0.08 
  -5   1 -10    0.71    0.07 
  -5   1 -10    0.66    0.07 
  -6  -1 -10    0.23    0.05 
  -6  -1 -10    0.21    0.03 
  -6   1 -10    0.22    0.05 
  -8   2  10    0.04    0.03 
  -7  -2  10    0.04    0.05 
  -7  -2  10    0.01    0.05 
  -7   2  10    0.02    0.03 
  -7   2  10    0.01    0.03 
  -6  -2  10    1.54    0.13 
  -6  -2  10    1.65    0.13 
  -6   2  10    1.58    0.09 
  -6   2  10    1.54    0.10 
  -6   2  10    1.71    0.12 
  -5  -2  10    2.71    0.17 
  -5  -2  10    2.84    0.17 
  -5   2  10    2.90    0.14 
  -5   2  10    3.00    0.16 
  -5   2  10    2.70    0.15 
  -5   2  10    2.78    0.13 
  -4  -2  10    0.72    0.09 
  -4  -2  10    0.74    0.09 
  -4   2  10    0.62    0.07 
  -4   2  10    0.66    0.07 
  -4   2  10    0.66    0.08 
  -4   2  10    0.74    0.09 
  -3  -2  10    1.86    0.11 
  -3  -2  10    1.85    0.15 
  -3  -2  10    1.81    0.14 
  -3   2  10    1.93    0.11 
  -3   2  10    2.09    0.14 
  -3   2  10    2.00    0.13 
  -3   2  10    2.07    0.11 
  -2  -2  10    8.99    0.33 
  -2  -2  10    8.95    0.32 
  -2  -2  10    8.87    0.30 
  -2   2  10    8.72    0.32 
  -2   2  10    9.23    0.30 
  -2   2  10    9.18    0.30 
  -2   2  10    9.17    0.33 
  -1  -2  10    3.06    0.16 
  -1  -2  10    3.01    0.16 
  -1   2  10    2.97    0.16 
  -1   2  10    3.03    0.14 
  -1   2  10    2.84    0.17 
  -1   2  10    3.07    0.14 
   0  -2  10    3.74    0.14 
   0   2  10    4.01    0.17 
   0   2 -10    3.67    0.18 
   0   2  10    3.96    0.17 
   0   2  10    3.54    0.19 
   0   2  10    4.52    0.15 
  -1  -2 -10   15.17    0.47 
   1  -2  10   15.70    0.43 
   1   2  10   14.68    0.48 
  -1   2 -10   15.72    0.49 
   1   2  10   14.91    0.46 
  -2  -2 -10    6.20    0.24 
   2  -2  10    6.02    0.22 
  -2   2 -10    6.44    0.25 
  -3  -2 -10    0.04    0.05 
   3  -2  10    0.11    0.04 
  -3   2 -10    0.09    0.04 
  -3   2 -10    0.09    0.05 
  -4  -2 -10    3.92    0.17 
   4  -2  10    3.49    0.15 
  -4   2 -10    3.92    0.17 
  -4   2 -10    3.92    0.18 
   4   2  10    3.35    0.15 
  -5  -2 -10    2.91    0.14 
  -5  -2 -10    3.19    0.13 
  -5  -2 -10    2.89    0.13 
  -5   2 -10    2.78    0.14 
  -5   2 -10    3.13    0.14 
  -6  -2 -10    0.08    0.03 
  -6  -2 -10    0.10    0.03 
  -6  -2 -10    0.11    0.03 
  -6   2 -10    0.09    0.03 
  -6   2 -10    0.09    0.03 
  -7  -3  10    0.13    0.05 
  -7  -3  10    0.20    0.05 
  -7   3  10    0.13    0.03 
  -7   3  10    0.12    0.04 
  -6  -3  10    0.86    0.09 
  -6  -3  10    0.95    0.10 
  -6   3  10    0.87    0.07 
  -6   3  10    0.83    0.08 
  -6   3  10    0.82    0.07 
  -5  -3  10    1.28    0.12 
  -5  -3  10    1.05    0.10 
  -5   3  10    1.28    0.09 
  -5   3  10    1.22    0.10 
  -5   3  10    1.08    0.09 
  -4  -3  10    0.88    0.10 
  -4  -3  10    0.83    0.09 
  -4   3  10    0.83    0.08 
  -4   3  10    0.77    0.07 
  -4   3  10    0.98    0.09 
  -4   3  10    0.83    0.09 
  -3  -3  10    2.13    0.15 
  -3  -3  10    2.27    0.15 
  -3   3  10    2.05    0.12 
  -3   3  10    2.07    0.11 
  -3   3  10    2.02    0.14 
  -3   3  10    2.02    0.14 
  -2  -3  10    2.70    0.16 
  -2  -3  10    2.63    0.16 
  -2   3  10    2.51    0.16 
  -2   3  10    2.62    0.13 
  -2   3  10    2.59    0.13 
  -2   3  10    2.77    0.16 
  -1  -3  10    2.85    0.16 
  -1  -3  10    2.74    0.16 
  -1   3  10    2.92    0.14 
  -1   3  10    2.85    0.17 
   1   3 -10    2.68    0.15 
  -1   3  10    2.81    0.16 
  -1   3  10    2.93    0.14 
   0  -3  10   15.53    0.42 
   0   3 -10   15.34    0.49 
   0   3  10   15.74    0.47 
   0   3  10   15.45    0.49 
   0   3  10   15.29    0.48 
  -1  -3 -10    3.18    0.16 
  -1  -3 -10    2.95    0.14 
   1  -3  10    3.06    0.13 
  -1   3 -10    2.96    0.16 
   1   3  10    2.80    0.16 
  -2  -3 -10    9.34    0.32 
   2  -3  10    9.86    0.30 
  -2  -3 -10    9.04    0.30 
  -2   3 -10    9.67    0.34 
   2   3  10    9.02    0.32 
  -3  -3 -10    0.15    0.04 
  -3  -3 -10    0.11    0.05 
   3  -3  10    0.08    0.04 
  -3   3 -10    0.10    0.05 
  -4  -3 -10    0.27    0.05 
   4  -3  10    0.29    0.05 
  -4  -3 -10    0.34    0.06 
  -4  -3 -10    0.44    0.06 
  -4   3 -10    0.37    0.06 
   5  -3  10    0.60    0.06 
  -5  -3 -10    0.56    0.05 
  -5  -3 -10    0.67    0.06 
  -5  -3 -10    0.58    0.06 
  -5   3 -10    0.66    0.07 
   6  -3  10    0.31    0.04 
  -6  -3 -10    0.30    0.04 
  -7  -4  10    0.79    0.07 
  -7  -4  10    0.64    0.07 
  -7   4  10    0.68    0.05 
  -7   4  10    0.74    0.05 
  -6  -4  10    0.17    0.06 
  -6  -4  10    0.23    0.06 
  -6   4  10    0.21    0.05 
  -6   4  10    0.21    0.04 
  -6   4  10    0.25    0.04 
  -5  -4  10    0.10    0.06 
  -5  -4  10    0.10    0.06 
  -5   4  10    0.11    0.04 
  -5   4  10    0.16    0.04 
  -5   4  10    0.20    0.04 
  -5   4  10    0.11    0.05 
  -4  -4  10   -0.03    0.05 
  -4  -4  10    0.02    0.05 
  -4   4  10    0.00    0.03 
  -4   4  10   -0.03    0.03 
  -4   4  10    0.03    0.03 
  -4   4  10    0.04    0.05 
  -3  -4  10    0.19    0.06 
  -3  -4  10    0.25    0.06 
  -3   4  10    0.27    0.05 
  -3   4  10    0.23    0.05 
  -3   4  10    0.15    0.06 
  -3   4  10    0.27    0.06 
  -3   4  10    0.28    0.05 
   2  -4 -10    1.17    0.10 
  -2  -4  10    1.10    0.10 
  -2  -4  10    1.03    0.10 
  -2   4  10    1.14    0.09 
  -2   4  10    1.26    0.11 
  -2   4  10    1.10    0.09 
  -2   4  10    1.00    0.10 
  -1  -4  10    2.20    0.14 
   1  -4 -10    2.02    0.12 
  -1   4  10    1.80    0.14 
  -1   4  10    2.24    0.12 
  -1   4  10    2.16    0.14 
   0  -4 -10    1.14    0.10 
   0  -4 -10    1.04    0.09 
   0   4  10    0.99    0.09 
   0   4  10    1.10    0.10 
   0   4  10    1.16    0.11 
   0   4 -10    1.13    0.10 
  -1  -4 -10    0.89    0.08 
   1  -4  10    0.75    0.06 
  -1  -4 -10    0.88    0.09 
   1   4  10    0.92    0.09 
  -1   4 -10    1.11    0.10 
   2  -4  10    0.65    0.06 
  -2  -4 -10    0.65    0.07 
  -2  -4 -10    0.57    0.07 
  -2   4 -10    0.51    0.07 
   2   4  10    0.61    0.08 
  -3  -4 -10    0.85    0.08 
   3  -4  10    0.77    0.07 
  -3  -4 -10    0.89    0.08 
   3   4  10    0.94    0.08 
  -3   4 -10    0.98    0.09 
   4  -4  10    0.06    0.03 
  -4  -4 -10    0.08    0.04 
  -4  -4 -10    0.10    0.03 
  -4   4 -10    0.05    0.04 
   5  -4  10    0.33    0.04 
  -5  -4 -10    0.34    0.04 
  -5  -4 -10    0.32    0.04 
   5   4  10    0.32    0.04 
  -5   4 -10    0.34    0.05 
  -6  -5  10    1.04    0.08 
  -6  -5  10    1.02    0.08 
  -6   5  10    1.05    0.06 
  -6   5  10    1.04    0.06 
  -6   5  10    1.06    0.06 
  -5  -5  10    0.17    0.05 
  -5  -5  10    0.13    0.05 
  -5   5  10    0.17    0.04 
  -5   5  10    0.19    0.05 
  -5   5  10    0.25    0.04 
  -5   5  10    0.16    0.04 
  -4  -5  10    0.52    0.07 
  -4  -5  10    0.47    0.07 
  -4   5  10    0.45    0.05 
  -4   5  10    0.49    0.07 
  -4   5  10    0.52    0.05 
  -4   5  10    0.51    0.05 
  -3  -5  10    0.04    0.04 
  -3  -5  10    0.03    0.05 
   3  -5 -10    0.02    0.05 
  -3   5  10    0.02    0.03 
  -3   5  10    0.01    0.03 
  -3   5  10    0.04    0.05 
  -3   5  10   -0.03    0.04 
  -2  -5  10    1.53    0.12 
  -2  -5  10    1.52    0.12 
   2  -5 -10    1.61    0.11 
  -2   5  10    1.60    0.13 
  -2   5  10    1.89    0.12 
  -2   5  10    1.75    0.10 
   1  -5 -10    0.94    0.08 
  -1  -5  10    0.88    0.09 
  -1   5  10    0.98    0.09 
  -1   5  10    0.95    0.09 
  -1   5  10    1.04    0.08 
   0  -5 -10    1.72    0.11 
   0  -5 -10    1.70    0.11 
   0   5  10    1.58    0.12 
   0   5  10    1.59    0.12 
  -1  -5 -10    1.38    0.10 
  -1  -5 -10    1.54    0.10 
   1  -5  10    1.58    0.07 
  -1   5 -10    1.51    0.10 
   1   5  10    1.50    0.12 
   2  -5  10    0.53    0.05 
  -2  -5 -10    0.50    0.06 
  -2   5 -10    0.53    0.07 
   2   5  10    0.52    0.07 
  -3  -5 -10    0.28    0.04 
  -3  -5 -10    0.16    0.04 
   3  -5  10    0.22    0.04 
  -3   5 -10    0.25    0.05 
   3   5  10    0.27    0.05 
  -4  -5 -10    0.40    0.04 
   4  -5  10    0.32    0.04 
  -4  -5 -10    0.32    0.04 
  -4   5 -10    0.40    0.05 
  -5  -6  10    0.03    0.03 
  -5  -6  10    0.12    0.04 
   5  -6 -10    0.11    0.03 
  -4  -6  10    0.08    0.04 
  -4  -6  10    0.07    0.04 
   4  -6 -10    0.13    0.04 
  -4   6  10    0.06    0.04 
  -4   6  10    0.14    0.03 
   3  -6 -10    0.12    0.04 
  -3  -6  10    0.17    0.04 
  -3  -6  10    0.11    0.05 
  -3   6  10    0.16    0.05 
  -3   6  10    0.14    0.03 
   2  -6 -10    0.20    0.05 
  -2  -6  10    0.27    0.05 
  -2   6  10    0.19    0.05 
  -2   6  10    0.24    0.05 
  -2   6  10    0.28    0.04 
   1  -6 -10    0.41    0.06 
  -1   6  10    0.44    0.06 
  -1   6  10    0.53    0.07 
   0  -6 -10    2.99    0.13 
   0   6  10    2.89    0.14 
   0   6  10    2.98    0.14 
  -1  -6 -10    1.56    0.09 
   1   6  10    1.67    0.10 
  -2  -6 -10    0.75    0.06 
   2   6  10    0.71    0.07 
   3  -6  10    0.59    0.03 
  -3  -6 -10    0.57    0.05 
  -3  -6 -10    0.60    0.05 
   3   6  10    0.51    0.05 
   3  -7 -10    1.35    0.07 
   2  -7 -10    0.10    0.03 
  -2   7  10    0.14    0.04 
   1  -7 -10    0.86    0.06 
  -1   7  10    1.02    0.07 
  -1   7  10    0.86    0.07 
   0  -7 -10    2.42    0.10 
   0   7  10    2.55    0.11 
  -1  -7 -10    0.24    0.03 
   1   7  10    0.24    0.04 
  -7   0  11    1.21    0.10 
  -6   0  11    0.22    0.06 
  -6   0  11    0.29    0.06 
  -5   0  11    0.43    0.06 
  -5   0  11    0.57    0.08 
  -5   0  11    0.42    0.08 
  -4   0  11   10.91    0.34 
  -4   0  11   10.60    0.37 
  -4   0  11   10.32    0.37 
  -3   0  11    5.68    0.22 
  -3   0  11    5.77    0.24 
  -3   0  11    5.55    0.24 
  -2   0  11    0.65    0.08 
  -2   0  11    0.62    0.07 
  -2   0  11    0.53    0.08 
  -1   0  11    0.66    0.08 
   1   0 -11    0.79    0.08 
  -1   0  11    0.68    0.08 
  -1   0  11    0.89    0.09 
   0   0  11    0.44    0.07 
   0   0 -11    0.47    0.06 
   0   0  11    0.38    0.04 
  -1   0 -11    1.32    0.11 
  -1   0 -11    1.32    0.10 
   1   0  11    1.16    0.08 
  -2   0 -11    0.67    0.08 
  -2   0 -11    0.81    0.09 
   2   0  11    0.78    0.07 
  -3   0 -11    0.07    0.05 
  -3   0 -11    0.01    0.04 
   3   0  11    0.04    0.03 
  -4   0 -11    2.23    0.13 
   4   0  11    2.06    0.11 
  -5   0 -11    1.58    0.10 
   5   0  11    1.51    0.08 
  -5   0 -11    1.55    0.09 
  -6   0 -11    1.10    0.07 
   6   0  11    1.13    0.06 
  -7  -1  11    0.21    0.05 
  -7  -1  11    0.27    0.06 
  -7   1  11    0.23    0.04 
  -6  -1  11    7.36    0.27 
  -6  -1  11    7.38    0.27 
  -6   1  11    6.83    0.24 
  -5  -1  11    7.08    0.27 
  -5  -1  11    6.98    0.28 
  -5   1  11    7.62    0.28 
  -5   1  11    7.11    0.25 
  -5   1  11    6.99    0.27 
  -4  -1  11    6.63    0.24 
  -4  -1  11    6.52    0.27 
  -4  -1  11    7.11    0.27 
  -4   1  11    6.40    0.26 
  -4   1  11    6.56    0.24 
  -4   1  11    6.73    0.26 
  -4   1  11    6.42    0.23 
  -3  -1  11    4.20    0.18 
  -3  -1  11    4.29    0.20 
  -3  -1  11    4.25    0.21 
  -3   1  11    4.18    0.20 
  -3   1  11    4.14    0.18 
  -3   1  11    3.96    0.17 
  -3   1  11    4.29    0.20 
  -2  -1  11    6.14    0.25 
  -2  -1  11    6.19    0.23 
  -2  -1  11    6.22    0.26 
  -2   1  11    6.13    0.22 
  -2   1  11    6.33    0.23 
  -2   1  11    5.99    0.25 
  -2   1  11    6.28    0.25 
  -1  -1  11    2.22    0.14 
  -1  -1  11    2.13    0.14 
   1  -1 -11    2.69    0.15 
  -1  -1  11    2.32    0.13 
  -1   1  11    2.19    0.14 
  -1   1  11    2.38    0.15 
  -1   1  11    2.31    0.13 
  -1   1  11    2.35    0.13 
   0  -1 -11    3.10    0.16 
   0  -1  11    2.85    0.10 
   0   1  11    2.99    0.15 
   0   1 -11    3.02    0.16 
   0   1  11    2.96    0.16 
   0   1  11    2.90    0.11 
  -1  -1 -11    4.34    0.19 
   1  -1  11    3.96    0.15 
  -1  -1 -11    3.89    0.18 
  -1   1 -11    3.88    0.17 
  -1   1 -11    4.28    0.19 
   1   1  11    4.03    0.18 
   1   1  11    4.14    0.15 
  -2  -1 -11    6.17    0.24 
  -2  -1 -11    6.85    0.25 
   2  -1  11    6.51    0.22 
  -2   1 -11    6.59    0.25 
   2   1  11    6.59    0.22 
  -2   1 -11    6.92    0.26 
   3  -1  11    4.00    0.15 
  -3  -1 -11    3.87    0.18 
   3   1  11    3.62    0.15 
  -3   1 -11    3.24    0.17 
  -3   1 -11    3.76    0.18 
  -4  -1 -11    3.03    0.15 
   4  -1  11    2.68    0.12 
   4   1  11    2.63    0.12 
  -4   1 -11    2.94    0.14 
  -4   1 -11    2.65    0.14 
  -5  -1 -11    0.21    0.04 
  -5  -1 -11    0.21    0.04 
   5  -1  11    0.20    0.04 
  -5   1 -11    0.22    0.04 
   5   1  11    0.15    0.04 
  -7  -2  11    1.95    0.11 
  -7  -2  11    1.88    0.11 
  -7   2  11    1.78    0.09 
  -6  -2  11    1.97    0.13 
  -6  -2  11    1.75    0.12 
  -6   2  11    1.51    0.09 
  -6   2  11    1.53    0.09 
  -6   2  11    1.70    0.12 
  -5  -2  11    2.98    0.17 
  -5  -2  11    3.05    0.17 
  -5   2  11    3.05    0.14 
  -5   2  11    2.96    0.13 
  -5   2  11    3.26    0.16 
  -5   2  11    3.13    0.16 
  -4  -2  11    5.01    0.22 
  -4  -2  11    4.83    0.22 
  -4   2  11    4.98    0.22 
  -4   2  11    5.13    0.22 
  -4   2  11    4.59    0.18 
  -4   2  11    4.76    0.19 
  -3  -2  11    6.14    0.25 
  -3  -2  11    6.11    0.26 
  -3   2  11    6.63    0.25 
  -3   2  11    6.36    0.25 
  -3   2  11    6.56    0.23 
  -3   2  11    6.21    0.23 
  -2  -2  11    0.19    0.06 
  -2  -2  11    0.26    0.06 
  -2   2  11    0.20    0.06 
  -2   2  11    0.27    0.05 
  -2   2  11    0.18    0.05 
  -2   2  11    0.14    0.06 
  -1  -2  11    5.04    0.22 
  -1  -2  11    5.17    0.22 
  -1   2  11    5.88    0.23 
   1   2 -11    5.39    0.22 
  -1   2  11    5.24    0.20 
  -1   2  11    5.28    0.20 
  -1   2  11    5.19    0.22 
   0  -2 -11    4.51    0.20 
   0   2 -11    4.31    0.19 
   0   2  11    4.37    0.14 
   0   2  11    4.43    0.18 
   0   2  11    4.33    0.20 
   1  -2  11    1.28    0.08 
  -1  -2 -11    1.19    0.10 
   1   2  11    1.27    0.08 
  -1   2 -11    1.29    0.11 
   1   2  11    1.24    0.10 
  -2  -2 -11    3.23    0.16 
   2  -2  11    3.20    0.13 
   2   2  11    3.05    0.13 
  -2   2 -11    3.22    0.17 
  -3  -2 -11    2.58    0.14 
   3  -2  11    2.59    0.11 
  -3   2 -11    2.58    0.13 
  -3   2 -11    2.59    0.14 
   3   2  11    2.25    0.12 
  -4  -2 -11    1.00    0.09 
  -4  -2 -11    0.83    0.07 
   4  -2  11    0.96    0.07 
   4   2  11    0.91    0.07 
  -4   2 -11    0.89    0.08 
  -4   2 -11    1.06    0.08 
   5  -2  11    1.29    0.07 
  -5  -2 -11    1.44    0.07 
  -5  -2 -11    1.42    0.08 
  -5   2 -11    1.31    0.08 
   5   2  11    1.46    0.08 
  -5   2 -11    1.29    0.08 
  -7  -3  11    1.44    0.09 
  -7  -3  11    1.33    0.09 
  -7   3  11    1.25    0.07 
  -7   3  11    1.28    0.07 
  -6  -3  11    0.69    0.08 
  -6  -3  11    0.73    0.08 
  -6   3  11    0.81    0.08 
  -6   3  11    0.78    0.06 
  -6   3  11    0.77    0.06 
  -5  -3  11    0.29    0.06 
  -5  -3  11    0.24    0.06 
  -5   3  11    0.35    0.05 
  -5   3  11    0.35    0.06 
  -5   3  11    0.34    0.05 
  -4  -3  11    2.91    0.16 
  -4  -3  11    2.97    0.17 
  -4   3  11    2.61    0.13 
  -4   3  11    2.88    0.16 
  -4   3  11    2.81    0.13 
  -3  -3  11    0.69    0.08 
  -3  -3  11    0.76    0.09 
  -3   3  11    0.64    0.07 
  -3   3  11    0.81    0.09 
  -3   3  11    0.66    0.07 
  -3   3  11    0.79    0.09 
  -2  -3  11    0.62    0.08 
  -2  -3  11    0.83    0.09 
   2   3 -11    0.82    0.09 
  -2   3  11    0.72    0.09 
  -2   3  11    0.78    0.07 
  -2   3  11    0.65    0.08 
  -2   3  11    0.65    0.07 
   1   3 -11    0.01    0.04 
  -1   3  11    0.05    0.05 
  -1   3  11    0.04    0.04 
  -1   3  11   -0.04    0.05 
  -1   3  11    0.01    0.03 
   0  -3 -11    0.25    0.06 
   0   3  11    0.27    0.06 
   0   3 -11    0.24    0.06 
   0   3  11    0.35    0.03 
   1  -3  11    8.36    0.24 
  -1  -3 -11    8.31    0.29 
   1   3  11    7.98    0.29 
  -1   3 -11    7.81    0.29 
   1   3  11    8.16    0.25 
   2  -3  11    0.37    0.05 
  -2  -3 -11    0.33    0.06 
   2   3  11    0.35    0.05 
   2   3  11    0.32    0.06 
  -2   3 -11    0.34    0.07 
  -3  -3 -11    0.30    0.05 
   3  -3  11    0.27    0.04 
  -3  -3 -11    0.26    0.05 
   3   3  11    0.25    0.04 
  -3   3 -11    0.21    0.05 
  -4  -3 -11    0.77    0.06 
   4  -3  11    0.79    0.06 
  -4  -3 -11    0.67    0.06 
  -4  -3 -11    0.64    0.06 
   4   3  11    0.68    0.06 
  -4   3 -11    0.62    0.07 
  -5  -3 -11    0.04    0.02 
   5  -3  11    0.04    0.02 
   5   3  11    0.02    0.02 
  -6  -4  11    0.30    0.05 
  -6  -4  11    0.21    0.05 
  -6   4  11    0.22    0.04 
  -6   4  11    0.22    0.04 
  -6   4  11    0.26    0.05 
  -5  -4  11    0.04    0.05 
  -5  -4  11    0.04    0.04 
  -5   4  11    0.12    0.03 
  -5   4  11    0.07    0.03 
  -5   4  11    0.23    0.05 
  -4  -4  11    0.12    0.05 
  -4  -4  11    0.06    0.05 
  -4   4  11    0.11    0.05 
  -4   4  11    0.10    0.04 
  -4   4  11    0.07    0.04 
  -4   4  11    0.10    0.05 
  -3  -4  11    0.29    0.06 
  -3  -4  11    0.40    0.07 
  -3   4  11    0.29    0.05 
  -3   4  11    0.36    0.06 
  -3   4  11    0.37    0.07 
  -3   4  11    0.32    0.05 
  -2  -4  11    0.52    0.07 
   2  -4 -11    0.46    0.06 
  -2  -4  11    0.52    0.07 
  -2   4  11    0.41    0.07 
  -2   4  11    0.47    0.06 
  -2   4  11    0.53    0.08 
  -2   4  11    0.43    0.06 
   1  -4 -11    1.14    0.08 
  -1   4  11    1.19    0.11 
  -1   4  11    1.21    0.09 
  -1   4  11    1.19    0.10 
   0  -4 -11    0.07    0.04 
   0  -4 -11    0.03    0.04 
   0   4 -11    0.06    0.04 
   0   4  11   -0.01    0.05 
   0   4  11    0.04    0.05 
  -1  -4 -11    1.14    0.09 
  -1  -4 -11    0.93    0.08 
  -1   4 -11    1.13    0.10 
   1   4  11    1.00    0.06 
   1   4  11    0.95    0.09 
   2  -4  11    0.04    0.03 
  -2  -4 -11    0.09    0.04 
  -2  -4 -11    0.04    0.03 
   2   4  11    0.04    0.03 
  -2   4 -11    0.04    0.04 
   2   4  11    0.03    0.04 
  -3  -4 -11    0.09    0.03 
  -3  -4 -11    0.11    0.03 
   3  -4  11    0.06    0.03 
  -3   4 -11    0.12    0.04 
   3   4  11    0.15    0.03 
  -4  -4 -11    0.05    0.03 
   4  -4  11    0.01    0.02 
  -4  -4 -11    0.04    0.03 
   4   4  11    0.03    0.02 
  -4   4 -11    0.00    0.03 
  -5  -5  11    0.06    0.04 
  -5  -5  11    0.07    0.04 
   5  -5 -11    0.06    0.03 
  -5   5  11    0.09    0.03 
  -5   5  11    0.05    0.04 
  -4  -5  11    0.02    0.04 
  -4  -5  11    0.03    0.04 
   4  -5 -11    0.04    0.03 
  -4   5  11    0.05    0.03 
  -4   5  11    0.01    0.04 
  -4   5  11    0.01    0.03 
  -3  -5  11    1.23    0.10 
   3  -5 -11    1.23    0.08 
  -3  -5  11    1.00    0.08 
  -3   5  11    1.09    0.09 
  -3   5  11    1.09    0.07 
  -3   5  11    1.22    0.09 
  -2  -5  11    0.11    0.05 
   2  -5 -11    0.05    0.04 
  -2   5  11    0.10    0.05 
  -2   5  11    0.15    0.04 
  -2   5  11    0.10    0.05 
   1  -5 -11    0.18    0.04 
   1  -5 -11    0.20    0.05 
  -1   5  11    0.09    0.05 
  -1   5  11    0.16    0.05 
   0  -5 -11    1.73    0.09 
   0  -5 -11    1.66    0.10 
   0   5  11    1.74    0.11 
   0   5  11    1.94    0.11 
  -1  -5 -11    1.43    0.08 
  -1  -5 -11    1.47    0.09 
   1   5  11    1.68    0.10 
  -1   5 -11    1.34    0.09 
  -2  -5 -11    0.33    0.04 
   2   5  11    0.32    0.03 
   2   5  11    0.35    0.05 
  -2   5 -11    0.30    0.05 
  -3  -5 -11    0.26    0.04 
  -3  -5 -11    0.24    0.04 
   3   5  11    0.26    0.04 
   3   5  11    0.29    0.03 
   3  -6 -11    0.14    0.03 
  -3  -6  11    0.18    0.04 
  -3   6  11    0.14    0.04 
   2  -6 -11    0.05    0.03 
  -2   6  11    0.05    0.04 
  -2   6  11    0.03    0.03 
   1  -6 -11    1.62    0.08 
  -1   6  11    1.60    0.09 
   0  -6 -11    0.11    0.03 
   0   6  11    0.13    0.04 
  -1  -6 -11    0.15    0.03 
   1   6  11    0.14    0.04 
  -7   0  12    0.01    0.04 
  -6   0  12    0.72    0.08 
  -6   0  12    0.69    0.07 
  -5   0  12    1.60    0.09 
  -5   0  12    1.63    0.13 
  -5   0  12    1.68    0.12 
  -4   0  12    2.63    0.15 
  -4   0  12    2.56    0.13 
  -4   0  12    2.52    0.16 
  -3   0  12    3.81    0.17 
  -3   0  12    4.16    0.19 
  -3   0  12    3.90    0.19 
  -2   0  12    0.56    0.08 
  -2   0  12    0.56    0.08 
  -2   0  12    0.44    0.06 
  -1   0  12    0.11    0.04 
  -1   0  12    0.04    0.05 
  -1   0  12    0.05    0.05 
   1   0 -12    0.13    0.04 
   0   0 -12    0.02    0.04 
   0   0  12    0.04    0.04 
   0   0 -12    0.00    0.04 
  -1   0 -12    0.54    0.07 
  -1   0 -12    0.55    0.07 
   1   0  12    0.54    0.04 
  -2   0 -12    8.21    0.29 
  -2   0 -12    8.36    0.29 
   2   0  12    8.53    0.25 
  -3   0 -12    0.26    0.05 
  -3   0 -12    0.27    0.05 
   3   0  12    0.27    0.04 
   4   0  12    1.90    0.08 
  -4   0 -12    1.87    0.10 
  -4   0 -12    1.85    0.10 
   5   0  12    0.25    0.03 
  -7  -1  12    0.39    0.05 
  -6  -1  12    0.07    0.05 
  -6  -1  12    0.15    0.05 
  -6   1  12    0.14    0.05 
  -6   1  12    0.12    0.05 
  -6   1  12    0.13    0.04 
  -5  -1  12    0.68    0.08 
  -5  -1  12    0.65    0.08 
  -5   1  12    0.64    0.08 
  -5   1  12    0.71    0.07 
  -5   1  12    0.70    0.08 
  -4  -1  12    5.02    0.21 
  -4  -1  12    4.72    0.18 
  -4  -1  12    4.89    0.22 
  -4   1  12    4.75    0.19 
  -4   1  12    4.81    0.21 
  -3  -1  12    2.14    0.14 
  -3  -1  12    2.20    0.14 
  -3  -1  12    2.10    0.12 
  -3   1  12    1.92    0.14 
  -3   1  12    2.04    0.12 
  -3   1  12    1.88    0.11 
  -3   1  12    2.21    0.14 
   2  -1 -12    0.08    0.05 
  -2  -1  12    0.11    0.05 
  -2  -1  12    0.16    0.05 
  -2   1  12    0.11    0.05 
  -2   1  12    0.09    0.05 
  -2   1  12    0.11    0.04 
   1  -1 -12    0.51    0.07 
  -1  -1  12    0.39    0.07 
  -1   1  12    0.37    0.06 
  -1   1  12    0.40    0.07 
  -1   1  12    0.45    0.07 
   1   1 -12    0.38    0.07 
   0  -1 -12    0.27    0.06 
   0   1 -12    0.25    0.06 
   0   1  12    0.21    0.06 
   1  -1  12    2.22    0.08 
  -1  -1 -12    2.34    0.13 
  -1  -1 -12    2.33    0.13 
  -1   1 -12    2.27    0.14 
   1   1  12    2.29    0.09 
  -1   1 -12    2.43    0.13 
  -2  -1 -12    4.30    0.18 
  -2  -1 -12    4.34    0.18 
   2  -1  12    4.22    0.14 
  -2   1 -12    4.05    0.18 
   2   1  12    4.51    0.15 
  -2   1 -12    4.48    0.19 
   3  -1  12    3.25    0.12 
  -3   1 -12    3.10    0.15 
  -3   1 -12    2.87    0.14 
   3   1  12    3.28    0.12 
  -4  -1 -12    0.13    0.04 
  -4  -1 -12    0.09    0.03 
   4  -1  12    0.11    0.03 
  -4   1 -12    0.09    0.04 
   4   1  12    0.16    0.03 
  -4   1 -12    0.14    0.04 
   5  -1  12    0.08    0.02 
   5   1  12    0.10    0.02 
  -6  -2  12    1.97    0.11 
  -6  -2  12    2.06    0.11 
  -6   2  12    2.01    0.11 
  -6   2  12    1.92    0.09 
  -5  -2  12    6.59    0.25 
  -5  -2  12    6.88    0.25 
  -5   2  12    6.52    0.22 
  -5   2  12    7.09    0.25 
  -5   2  12    6.65    0.23 
  -5   2  12    6.97    0.25 
  -4  -2  12    2.62    0.15 
  -4  -2  12    2.55    0.15 
  -4   2  12    2.74    0.15 
  -4   2  12    2.48    0.12 
  -4   2  12    2.55    0.13 
  -4   2  12    2.74    0.15 
  -3  -2  12    1.20    0.11 
  -3  -2  12    1.20    0.10 
  -3   2  12    1.28    0.11 
   3   2 -12    1.06    0.09 
  -3   2  12    1.21    0.09 
  -3   2  12    1.15    0.09 
  -3   2  12    1.12    0.10 
  -2  -2  12    1.10    0.10 
  -2  -2  12    0.95    0.09 
   2   2 -12    1.08    0.10 
  -2   2  12    0.95    0.09 
  -2   2  12    0.90    0.08 
  -2   2  12    0.98    0.09 
  -2   2  12    0.99    0.08 
   1  -2 -12    1.04    0.09 
  -1  -2  12    0.74    0.08 
  -1   2  12    0.88    0.09 
  -1   2  12    0.88    0.09 
   1   2 -12    0.90    0.09 
  -1   2  12    0.94    0.08 
   0  -2 -12    0.39    0.07 
   0   2  12    0.40    0.07 
   0   2 -12    0.36    0.07 
  -1  -2 -12    6.37    0.23 
  -1   2 -12    5.96    0.24 
   1   2  12    6.18    0.23 
   1   2  12    6.22    0.18 
   2  -2  12    1.14    0.06 
  -2  -2 -12    1.10    0.09 
   2   2  12    1.20    0.07 
  -2   2 -12    1.07    0.09 
  -3  -2 -12    0.52    0.06 
   3  -2  12    0.41    0.04 
   3   2  12    0.45    0.04 
  -3   2 -12    0.39    0.06 
   4  -2  12    0.42    0.04 
  -4  -2 -12    0.37    0.04 
  -4  -2 -12    0.50    0.05 
  -4   2 -12    0.45    0.05 
   4   2  12    0.49    0.04 
  -6  -3  12    0.48    0.06 
  -6  -3  12    0.49    0.06 
  -6   3  12    0.57    0.05 
  -6   3  12    0.49    0.06 
  -6   3  12    0.47    0.05 
  -5  -3  12    1.36    0.10 
  -5  -3  12    1.24    0.10 
  -5   3  12    1.28    0.08 
  -5   3  12    1.31    0.08 
  -5   3  12    1.35    0.10 
  -4  -3  12    1.51    0.11 
  -4  -3  12    1.53    0.11 
  -4   3  12    1.54    0.11 
  -4   3  12    1.55    0.09 
  -4   3  12    1.53    0.11 
  -4   3  12    1.47    0.09 
  -3  -3  12    1.10    0.09 
  -3  -3  12    1.30    0.10 
  -3   3  12    1.15    0.08 
  -3   3  12    0.96    0.09 
  -3   3  12    0.96    0.09 
  -3   3  12    1.10    0.08 
  -2  -3  12    1.71    0.12 
  -2  -3  12    1.59    0.11 
   2   3 -12    1.39    0.10 
  -2   3  12    1.60    0.12 
  -2   3  12    1.63    0.10 
  -2   3  12    1.62    0.12 
  -2   3  12    1.70    0.10 
   1  -3 -12    0.74    0.08 
  -1   3  12    0.73    0.08 
   1   3 -12    0.67    0.07 
  -1   3  12    0.79    0.08 
  -1   3  12    0.61    0.06 
   0  -3 -12    5.54    0.21 
   0   3 -12    5.56    0.22 
   0   3  12    5.44    0.22 
   1   3  12    0.42    0.06 
  -1   3 -12    0.54    0.07 
  -2  -3 -12    0.10    0.04 
   2   3  12    0.08    0.02 
   2   3  12    0.14    0.04 
  -2   3 -12    0.01    0.03 
   3  -3  12    0.22    0.02 
  -3  -3 -12    0.23    0.04 
   3   3  12    0.24    0.03 
  -3   3 -12    0.25    0.05 
   4  -3  12    0.44    0.03 
   4   3  12    0.39    0.03 
  -5  -4  12    0.24    0.05 
  -5  -4  12    0.08    0.04 
  -5   4  12    0.21    0.03 
  -5   4  12    0.22    0.04 
  -5   4  12    0.18    0.03 
  -4  -4  12    0.45    0.06 
  -4  -4  12    0.48    0.06 
  -4   4  12    0.46    0.06 
  -4   4  12    0.72    0.07 
  -4   4  12    0.54    0.05 
  -4   4  12    0.54    0.05 
  -3  -4  12    0.94    0.08 
  -3  -4  12    1.04    0.08 
  -3   4  12    1.09    0.09 
  -3   4  12    1.13    0.09 
  -3   4  12    1.05    0.07 
  -3   4  12    1.03    0.07 
   2  -4 -12    0.01    0.03 
  -2  -4  12    0.01    0.04 
  -2  -4  12    0.03    0.04 
  -2   4  12    0.03    0.03 
  -2   4  12    0.04    0.03 
  -2   4  12    0.03    0.04 
  -2   4  12   -0.03    0.04 
   1  -4 -12    0.25    0.05 
  -1   4  12    0.29    0.06 
  -1   4  12    0.27    0.06 
   0  -4 -12    0.03    0.03 
   0   4  12    0.05    0.04 
   0   4 -12    0.03    0.03 
  -1  -4 -12    0.86    0.07 
  -1   4 -12    0.72    0.07 
   1   4  12    0.76    0.07 
  -2  -4 -12    0.82    0.06 
   2   4  12    0.83    0.07 
  -2   4 -12    0.81    0.07 
  -3  -5  12    0.15    0.04 
  -3  -5  12    0.21    0.04 
   3  -5 -12    0.19    0.04 
  -3   5  12    0.18    0.03 
  -3   5  12    0.15    0.04 
  -3   5  12    0.23    0.04 
   2  -5 -12    0.01    0.03 
   2  -5 -12    0.02    0.03 
  -2   5  12   -0.04    0.03 
  -2   5  12   -0.01    0.04 
   1  -5 -12    0.24    0.04 
   1  -5 -12    0.25    0.04 
  -1   5  12    0.18    0.04 
  -1   5  12    0.27    0.05 
   0  -5 -12    1.06    0.07 
   0  -5 -12    1.13    0.06 
   0   5  12    1.12    0.08 
  -1  -5 -12    0.45    0.04 
   1   5  12    0.43    0.05 
  -6   0  13    0.24    0.04 
  -6   0  13    0.27    0.05 
  -5   0  13    0.29    0.04 
  -5   0  13    0.26    0.06 
  -5   0  13    0.21    0.05 
  -4   0  13    0.02    0.04 
  -4   0  13    0.02    0.03 
  -4   0  13   -0.03    0.04 
  -3   0  13    0.52    0.06 
  -3   0  13    0.46    0.07 
  -3   0  13    0.36    0.06 
  -2   0  13    0.09    0.05 
  -2   0  13    0.12    0.05 
  -1   0  13    0.87    0.08 
   1   0 -13    0.96    0.09 
   0   0  13    0.30    0.06 
   0   0 -13    0.32    0.05 
   0   0 -13    0.35    0.06 
  -1   0 -13    0.82    0.08 
  -1   0 -13    0.78    0.07 
  -2   0 -13    0.10    0.04 
  -2   0 -13    0.08    0.04 
  -3   0 -13    3.24    0.13 
  -6  -1  13    0.15    0.04 
  -6  -1  13    0.13    0.04 
  -6   1  13    0.12    0.04 
  -5  -1  13    0.14    0.05 
  -5  -1  13    0.23    0.05 
  -5   1  13    0.17    0.04 
  -5   1  13    0.12    0.04 
  -5   1  13    0.22    0.05 
  -4  -1  13    1.01    0.09 
  -4  -1  13    0.84    0.08 
  -4   1  13    0.90    0.08 
  -4   1  13    0.94    0.07 
  -4   1  13    0.96    0.09 
   4   1 -13    0.96    0.07 
  -3  -1  13   -0.01    0.04 
   3  -1 -13    0.11    0.04 
  -3  -1  13    0.10    0.05 
  -3   1  13    0.03    0.05 
  -3   1  13    0.01    0.05 
  -3   1  13    0.09    0.04 
   3   1 -13    0.03    0.03 
   2  -1 -13    0.23    0.05 
  -2  -1  13    0.22    0.06 
  -2  -1  13    0.30    0.06 
  -2   1  13    0.15    0.05 
  -2   1  13    0.28    0.06 
   2   1 -13    0.20    0.05 
  -2   1  13    0.21    0.05 
   1  -1 -13    0.01    0.04 
  -1  -1  13    0.00    0.04 
   1   1 -13    0.00    0.04 
  -1   1  13   -0.03    0.04 
   0  -1 -13    1.47    0.10 
   0  -1 -13    1.46    0.10 
   0   1 -13    1.57    0.10 
   0   1  13    1.42    0.10 
  -1  -1 -13    0.64    0.07 
  -1  -1 -13    0.51    0.06 
  -1   1 -13    0.67    0.07 
  -2  -1 -13    2.29    0.11 
  -2   1 -13    2.24    0.11 
  -3  -1 -13    0.45    0.05 
  -5  -2  13    0.17    0.04 
  -5  -2  13    0.09    0.04 
  -5   2  13    0.16    0.04 
  -5   2  13    0.19    0.05 
  -5   2  13    0.11    0.03 
  -4  -2  13    0.53    0.06 
  -4  -2  13    0.53    0.06 
   4  -2 -13    0.59    0.06 
  -4   2  13    0.55    0.05 
  -4   2  13    0.48    0.06 
  -4   2  13    0.63    0.07 
   3  -2 -13    0.31    0.05 
  -3  -2  13    0.40    0.06 
  -3  -2  13    0.28    0.06 
   3   2 -13    0.30    0.05 
  -3   2  13    0.28    0.05 
  -3   2  13    0.31    0.06 
  -3   2  13    0.30    0.06 
  -2  -2  13    0.71    0.07 
   2  -2 -13    0.68    0.07 
  -2  -2  13    0.76    0.07 
  -2   2  13    0.70    0.08 
  -2   2  13    0.73    0.07 
   2   2 -13    0.65    0.07 
  -2   2  13    0.74    0.08 
   1  -2 -13    0.26    0.05 
   1   2 -13    0.24    0.05 
  -1   2  13    0.28    0.06 
   0  -2 -13    1.27    0.09 
   0  -2 -13    1.56    0.09 
   0   2  13    1.41    0.10 
   0   2 -13    1.46    0.09 
  -1  -2 -13    1.65    0.09 
   1   2  13    1.47    0.09 
  -1   2 -13    1.53    0.10 
  -2  -2 -13    0.32    0.04 
  -2   2 -13    0.29    0.05 
  -3  -2 -13    0.11    0.03 
  -5  -3  13    1.38    0.08 
  -5  -3  13    1.44    0.08 
  -5   3  13    1.35    0.08 
  -4  -3  13    0.89    0.07 
  -4  -3  13    0.96    0.08 
   4  -3 -13    0.75    0.06 
  -4   3  13    0.98    0.08 
  -4   3  13    0.84    0.06 
  -4   3  13    0.77    0.07 
  -3  -3  13    1.35    0.09 
   3  -3 -13    1.40    0.08 
  -3  -3  13    1.32    0.09 
  -3   3  13    1.40    0.10 
  -3   3  13    1.16    0.07 
  -3   3  13    1.38    0.09 
  -2  -3  13    0.50    0.06 
  -2  -3  13    0.41    0.05 
   2  -3 -13    0.48    0.05 
  -2   3  13    0.49    0.06 
  -2   3  13    0.40    0.05 
  -2   3  13    0.43    0.06 
   1  -3 -13    0.62    0.06 
   1   3 -13    0.61    0.06 
  -1   3  13    0.76    0.07 
   0  -3 -13    0.20    0.04 
   0   3 -13    0.14    0.04 
   0   3  13    0.16    0.05 
  -1  -3 -13    2.21    0.10 
   1   3  13    2.27    0.10 
  -1   3 -13    2.12    0.11 
  -2  -3 -13    0.15    0.03 
  -2   3 -13    0.12    0.03 
   3  -4 -13    0.36    0.04 
  -3   4  13    0.28    0.04 
  -3   4  13    0.33    0.05 
   2  -4 -13    0.88    0.06 
  -2   4  13    0.86    0.07 
  -2   4  13    0.87    0.07 
   1  -4 -13    0.58    0.05 
  -1   4  13    0.77    0.06 
   0  -4 -13    0.57    0.05 
   0   4  13    0.48    0.05 
  -4   0  14    0.05    0.03 
  -4   0  14    0.08    0.04 
   3   0 -14    0.12    0.04 
  -3   0  14    0.14    0.04 
  -3   0  14    0.18    0.04 
   2   0 -14    0.65    0.06 
  -2   0  14    0.72    0.07 
  -2   0  14    0.62    0.06 
  -1   0  14   -0.01    0.03 
   1   0 -14   -0.02    0.03 
   0   0 -14    0.02    0.03 
  -4  -1  14    0.00    0.03 
  -4  -1  14    0.00    0.03 
  -4   1  14    0.03    0.03 
  -4   1  14    0.06    0.04 
  -3  -1  14    0.37    0.05 
  -3  -1  14    0.36    0.05 
  -3   1  14    0.32    0.05 
   3   1 -14    0.33    0.04 
  -3   1  14    0.37    0.05 
   2  -1 -14    0.73    0.06 
  -2  -1  14    0.67    0.06 
   2   1 -14    0.64    0.06 
  -2   1  14    0.62    0.06 
  -2   1  14    0.70    0.07 
   1  -1 -14    0.82    0.06 
   1  -1 -14    0.81    0.06 
  -1  -1  14    0.74    0.06 
  -1   1  14    0.67    0.06 
   1   1 -14    0.75    0.07 
   0  -1 -14    0.08    0.03 
   0  -1 -14    0.06    0.03 
   0   1 -14    0.02    0.03 
  -3  -2  14    0.15    0.04 
  -3   2  14    0.06    0.04 
  -3   2  14    0.08    0.03 
  -2  -2  14    0.09    0.03 
   2  -2 -14    0.05    0.03 
  -2   2  14    0.11    0.04 
   1  -2 -14    0.31    0.04 
   1   2 -14    0.23    0.04 
  -1   2  14    0.20    0.04 
   0  -2 -14    0.40    0.04 
   0   2  14    0.42    0.05 
  -1   3  14    0.13    0.03 
   0   0   0    0.00    0.00 
; 
_shelx_hkl_checksum   21225 
  
